# Supplementary material for: SNP genotyping reveals genetic diversity between cultivated landraces and contemporary varieties of tomato
Source: BMC Genomics. 2013 Nov 27;14(1):835. doi: 10.1186/1471-2164-14-835 (PMC4046682; doi:10.1186/1471-2164-14-835)
Supplement: Supplementary file 2 — Additional file 2: Table S2: SNP Summary Statistics (214 genotype). (XLSX 22 KB) [file 12864_2013_5539_MOESM2_ESM.xlsx]

## Sheet: Foglio1
Supplementary table 2: SNP Summary Statistics (214 genotype)
Marker	Genotype No.	No. of obs.	Allele No.	Gene Diversity	Heterozygosity	PIC
Acetyl_1	3	211	2	0.205263	0.0521327	0.184196
Acetyl_2	3	211	2	0.20889	0.056872	0.187073
cont10557	3	214	2	0.126332	0.0233645	0.118352
enol	1	214	1	0	0	0
Le000721_133LXP	1	214	1	0	0	0
Le001035_37LXP	3	211	2	0.0685631	0.014218	0.0662127
Le001091_48	3	213	2	0.252033	0.239437	0.220273
Le001440_93	3	211	2	0.276723	0.151659	0.238435
Le001470_184	3	212	2	0.30024	0.0754717	0.255168
Le001857_68	3	212	2	0.493047	0.193396	0.371499
Le002602_387	3	214	2	0.417362	0.182243	0.330266
Le002822_199	3	212	2	0.272506	0.174528	0.235376
Le003155_62	3	212	2	0.37263	0.165094	0.303204
Le005230_45	3	209	2	0.217852	0.210526	0.194122
Le006551_63	3	214	2	0.386409	0.205607	0.311753
Ovate	3	213	2	0.442868	0.0516432	0.344802
SGN-U312316_186LXP	3	214	2	0.0139204	0.0046729	0.0138235
SGN-U312329_181LXP	2	214	2	0.0185169	0	0.0183455
SGN-U312411_612	3	214	2	0.424786	0.088785	0.334564
SGN-U312412_930	3	214	2	0.0589025	0.0046729	0.0571678
SGN-U312459_418bis	3	214	2	0.0276443	0.00934579	0.0272622
SGN-U312459_84LXP	1	214	1	0	0	0
SGN-U312572_414	3	214	2	0.0139204	0.0046729	0.0138235
SGN-U312661_417bis	3	212	2	0.135535	0.0896226	0.12635
SGN-U312690_358	3	213	2	0.158622	0.0610329	0.146041
SGN-U312814_254	3	209	2	0.465374	0.143541	0.357087
SGN-U312843_241	2	214	2	0.0632806	0	0.0612784
SGN-U313292_417	3	212	2	0.303211	0.0424528	0.257242
SGN-U313561_183	3	213	2	0.16249	0.00938967	0.149288
SGN-U314421_1389	3	214	2	0.076284	0.0140187	0.0733743
SGN-U314750_50	2	213	2	0.018603	0	0.01843
SL10004_409	3	214	2	0.237695	0.0607477	0.209446
SL10012_432	3	213	2	0.110483	0.0234742	0.10438
SL10015_808	2	214	2	0.0545026	0	0.0530173
SL10018_198	3	210	2	0.322846	0.0809524	0.270731
SL10019_376	3	213	2	0.427693	0.215962	0.336232
SL10024_198	3	207	2	0.261383	0.135266	0.227222
SL10027_565	3	210	2	0.12856	0.0333333	0.120296
SL10028_121	1	213	1	0	0	0
SL10039_813	3	212	2	0.0186899	0.00943396	0.0185153
SL10043_581	3	205	2	0.497668	0.15122	0.373831
SL10050_734	3	210	2	0.408163	0.2	0.324865
SL10082_607	3	211	2	0.111464	0.042654	0.105252
SL10099_434	2	213	2	0.00934559	0	0.00930192
SL10100_757	3	213	2	0.44753	0.215962	0.347389
SL10104_307	3	213	2	0.416584	0.0938967	0.329813
SL10106_923	2	213	2	0.00934559	0	0.00930192
SL10120_1159	3	209	2	0.499714	0.239234	0.374857
SL10136_628	3	213	2	0.349137	0.178404	0.288189
SL10138_760	2	213	2	0.00934559	0	0.00930192
SL10153_1154	3	213	2	0.173962	0.0704225	0.158831
SL10153_407	3	212	2	0.143545	0.0707547	0.133243
SL10157_156	3	209	2	0.430359	0.22488	0.337754
SL10162_350	3	213	2	0.17016	0.056338	0.155683
SL10173_770	3	212	2	0.0505407	0.00471698	0.0492635
SL10184_638	3	212	2	0.32338	0.179245	0.271093
SL10187_423	3	214	2	0.315486	0.233645	0.26572
SL10192_243	3	213	2	0.0766272	0.0328638	0.0736913
SL10197_1376	3	214	2	0.101701	0.0233645	0.0965295
SL10197_519	3	214	2	0.101701	0.0233645	0.0965295
SL10205_435	1	214	1	0	0	0
SL10206_98	3	214	2	0.114115	0.0186916	0.107604
SL10215_722	3	212	2	0.381975	0.0707547	0.309023
SL10218_246	1	209	1	0	0	0
SL10228_484	3	210	2	0.384342	0.17619	0.310483
SL10240_154	3	212	2	0.288136	0.179245	0.246625
SL10242_149	3	209	2	0.262643	0.244019	0.228152
SL10259_338	2	213	2	0.00934559	0	0.00930192
SL10284_277	2	208	2	0.00956916	0	0.00952337
SL10303_283	3	214	2	0.0676369	0.0046729	0.0653495
SL10315_362	3	213	2	0.0503097	0.00469484	0.0490442
SL10330_281	3	212	2	0.0415517	0.00471698	0.0406884
SL10346_156	3	214	2	0.076284	0.0233645	0.0733743
SL10347_1497	3	209	2	0.371386	0.177033	0.302422
SL10373_526	3	207	2	0.457992	0.227053	0.353114
SL10375_863	3	210	2	0.160669	0.0714286	0.147762
SL10377_340	2	212	2	0.00938946	0	0.00934538
SL10381_1464	3	213	2	0.134949	0.0610329	0.125843
SL10386_455	3	213	2	0.221385	0.159624	0.196879
SL10390_312	3	211	2	0.186788	0.0758294	0.169343
SL10401_823	3	210	2	0.466939	0.304762	0.357923
SL10402_263	2	213	2	0.054751	0	0.0532522
SL10425_788	2	213	2	0.0458463	0	0.0447953
SL10432_44	3	213	2	0.44753	0.197183	0.347389
SL10434_488	3	213	2	0.118726	0.0798122	0.111678
SL10437_373	3	210	2	0.425612	0.204762	0.335039
SL10438_377	1	212	1	0	0	0
SL10445_1141	3	209	2	0.153442	0.0239234	0.14167
SL10450_71	3	212	2	0.437422	0.193396	0.341753
SL10454_105	3	213	2	0.110483	0.107981	0.10438
SL10458_952	3	213	2	0.0503097	0.00469484	0.0490442
SL10469_202	3	210	2	0.461859	0.219048	0.355202
SL10471_963	3	210	2	0.120306	0.0238095	0.113069
SL10483_141	3	214	2	0.230883	0.116822	0.204229
SL10485_525	3	206	2	0.370099	0.179612	0.301612
SL10493_132	1	210	1	0	0	0
SL10498_159	2	214	2	0.0185169	0	0.0183455
SL10533_249	2	213	2	0.00934559	0	0.00930192
SL10535_587	1	214	1	0	0	0
SL10539_119	1	208	1	0	0	0
SL10554_290	3	212	2	0.0460573	0.0377358	0.0449967
SL10595_671	3	211	2	0.140159	0.0758294	0.130336
SL10629_1110	3	211	2	0.0507738	0.0236967	0.0494848
SL10637_528	3	212	2	0.42336	0.174528	0.333743
SL10639_108	3	211	2	0.380854	0.199052	0.308329
SL10649_1116	3	213	2	0.43122	0.197183	0.338244
SL10670_292	3	210	2	0.0235261	0.0047619	0.0232493
SL10675_164	3	208	2	0.418454	0.134615	0.330902
SL10678_608	3	214	2	0.114115	0.0654206	0.107604
SL10693_51	3	209	2	0.0602665	0.0239234	0.0584505
SL10701_495	3	213	2	0.0139853	0.00469484	0.0138875
SL10715_489	3	213	2	0.13895	0.0469484	0.129296
SL10724_1217	3	213	2	0.44127	0.215962	0.343911
SL10729_155	1	214	1	0	0	0
SL10736_542	3	211	2	0.0326251	0.00473934	0.0320929
SL10768_412	3	212	2	0.119248	0.0330189	0.112138
SL10771_467	3	212	2	0.174695	0.0613208	0.159436
SL10778_124	2	214	2	0.00930212	0	0.00925886
SL10781_119	3	212	2	0.440715	0.20283	0.3436
SL10786_608	3	214	2	0.093316	0.0233645	0.0889621
SL10793_221	3	214	2	0.433575	0.196262	0.339581
SL10801_170	3	212	2	0.208037	0.0849057	0.186397
SL10807_70	3	213	2	0.414655	0.211268	0.328686
SL10809_206	3	213	2	0.49784	0.173709	0.373918
SL10809_881	3	209	2	0.498855	0.177033	0.374427
SL10811_116	3	214	2	0.0632806	0.0373832	0.0612784
SL10819_117	3	212	2	0.499288	0.226415	0.374644
SL10831_391	3	214	2	0.438586	0.21028	0.342407
SL10853_1329	3	210	2	0.365295	0.128571	0.298575
SL10874_690	3	214	2	0.438586	0.21028	0.342407
SL10882_924	3	213	2	0.173962	0.0422535	0.158831
SL10886_699	3	210	2	0.491111	0.190476	0.370516
SL10890_654	3	208	2	0.45977	0.177885	0.354076
SL10909_238	3	214	2	0.443401	0.214953	0.345099
SL10910_315	3	210	2	0.0141837	0.0047619	0.0140831
SL10915_297	3	211	2	0.416938	0.203791	0.330019
SL10918_588	3	214	2	0.076284	0.0233645	0.0733743
SL10923_448	3	213	2	0.0591704	0.0140845	0.0574198
SL10924_758	3	214	2	0.109999	0.0514019	0.103949
SL10945_281	3	213	2	0.0894884	0.028169	0.0854843
SL10952_387	3	213	2	0.146884	0.0751174	0.136097
SL10959_258	3	210	2	0.444444	0.2	0.345679
SL10963_93	3	214	2	0.260852	0.149533	0.22683
SL10969_611	3	210	2	0.499955	0.219048	0.374977
SL10974_140	3	210	2	0.0235261	0.0047619	0.0232493
SL10978_371	3	208	2	0.158099	0.0769231	0.145601
SL20001_786	3	213	2	0.280897	0.178404	0.241445
SL20017_699	3	209	2	0.41336	0.248804	0.327927
SL20023_486	3	206	2	0.426466	0.208738	0.335529
SL20027_428	3	212	2	0.115121	0.0377358	0.108495
SL20028_94	3	212	2	0.362929	0.174528	0.297071
SL20037_731	3	209	2	0.014251	0.00478469	0.0141495
SL20039_562	3	212	2	0.43908	0.207547	0.342684
SL20050_135	3	214	2	0.0589025	0.0046729	0.0571678
SL20059_542	3	214	2	0.329406	0.238318	0.275152
SL20096_69	3	209	2	0.448616	0.191388	0.347988
SL20120_1245	3	211	2	0.171604	0.113744	0.15688
SL20135_657	3	214	2	0.118209	0.0327103	0.111222
SL20141_109	3	214	2	0.122281	0.0747664	0.114805
SL20145_1138	3	202	2	0.231595	0.128713	0.204777
SL20153_506	2	212	2	0.00938946	0	0.00934538
SL20159_1147	3	213	2	0.210772	0.0610329	0.188559
SL20162_414	3	213	2	0.231799	0.192488	0.204934
SL20173_496	3	210	2	0.302449	0.171429	0.256711
SL20176_341	3	214	2	0.0589025	0.0046729	0.0571678
SL20181_382	3	212	2	0.135535	0.0424528	0.12635
SL20205_143	3	213	2	0.166336	0.107981	0.152502
SL20232_222	3	209	2	0.492846	0.172249	0.371397
SL20236_287	3	213	2	0.231799	0.201878	0.204934
SL20252_669	3	213	2	0.43295	0.201878	0.339227
SL20259_223	3	212	2	0.49248	0.283019	0.371211
SL20275_1051	3	211	2	0.387693	0.232227	0.31254
SL20278_191	3	210	2	0.357778	0.114286	0.293775
SL20279_349	3	207	2	0.244405	0.15942	0.214538
SL20284_298	3	212	2	0.0550018	0.00943396	0.0534892
Mean			1.93714	0.214639	0.0953386	0.177287
