# Supplementary material for: SNP genotyping reveals genetic diversity between cultivated landraces and contemporary varieties of tomato
Source: BMC Genomics. 2013 Nov 27;14(1):835. doi: 10.1186/1471-2164-14-835 (PMC4046682; doi:10.1186/1471-2164-14-835)
Supplement: Supplementary file 3 — Additional file 3: Table S3: SNP Summary Statistics in S. lycopersium (208 genotypes). (XLSX 31 KB) [file 12864_2013_5539_MOESM3_ESM.xlsx]

## Sheet: Foglio1
Supplementary tavke 3: SNP Summary Statistics in S. lycopersium (208 genotypes)
Marker	Genotype No	No. of obs.	Allele No.	Gene Diversity	Heterozygosity	PIC		Pop. diff. Test	Expected Heterozigosity
								(p-value)	Total	Cherry	Fresh	Landraces	Processing
Acetyl_1	3	206	2	0.171399	0.0533981	0.15671		0	0.171816	0.511628	0.197832	0.050289	0.060107
Acetyl_2	3	206	2	0.175323	0.0582524	0.159954		0	0.175749	0.511628	0.202215	0.061679	0.060107
cont10557	3	208	2	0.104463	0.0240385	0.099007		0.000286713	0.104715	0.30444	0.134251	0.096751	0.015385
enol	1	208	1	0	0	0			0	0	0	0	0
Le000721_133LXP	1	208	1	0	0	0			0	0	0	0	0
Le001035_37LXP	2	205	2	0.0145271	0.0146341	0.0144215		0.18545	0.50845	0.533827	0.518671	0.503226	0.511509
Le001091_48	3	207	2	0.244405	0.246377	0.214538		0	0.501023	0.5074	0.505737	0.503185	0.503814
Le001440_93	3	206	2	0.282072	0.15534	0.24229		3.996e-06	0.282758	0.273784	0.367183	0.120761	0.385704
Le001470_184	3	206	2	0.269064	0.0776699	0.232866		0	0.269719	0.5074	0.292405	0.285173	0.074538
Le001857_68	3	207	2	0.489498	0.198068	0.369694		0	0.490683	0.459831	0.495697	0.151979	0.353223
Le002602_387	3	208	2	0.420384	0.1875	0.332023		0	0.421397	0.5074	0.457544	0.141256	0.503757
Le002822_199	3	208	2	0.270236	0.177885	0.233722		0	0.270887	0.332981	0.264773	0.073531	0.423256
Le003155_62	3	208	2	0.377392	0.168269	0.30618		0.07975	0.378302	0.359408	0.457544	0.317423	0.396541
Le005230_45	3	205	2	0.214158	0.214634	0.191226		0	0.501115	0.511034	0.505872	0.503185	0.503814
Le006551_63	3	208	2	0.3652	0.211538	0.298514		0	0.389435	0.621564	0.2751	0.144078	0.539416
Ovate	3	207	2	0.44917	0.0531401	0.348293		0	0.45179	0.502114	0.491418	0.276707	0.503399
SGN-U312316_186LXP	1	208	1	0	0	0			0	0	0	0	0
SGN-U312329_181LXP	1	208	1	0	0	0			0	0	0	0	0
SGN-U312411_612	3	208	2	0.408457	0.0913462	0.325039		0	0.277375	0.383721	0.174412	0.425703	0.030531
SGN-U312412_930	3	208	2	0.0143191	0.00480769	0.0142165		0.00108791	0.014354	0.130021	0	0	0
SGN-U312459_418bis	3	208	2	0.0190459	0.00961538	0.0188645		0.00256364	0.014354	0.088795	0	0	0.015385
SGN-U312459_84LXP	1	208	1	0	0	0			0	0	0	0	0
SGN-U312572_414	1	208	1	0	0	0			0	0	0	0	0
SGN-U312661_417bis	3	206	2	0.105418	0.092233	0.0998611		0	0.105674	0.241015	0.270099	0.012821	0.045438
SGN-U312690_358	3	207	2	0.11348	0.0628019	0.107041		0	0.113755	0.273784	0.264773	0.061679	0
SGN-U312814_254	3	204	2	0.456747	0.147059	0.352438		0	0.45787	0.510571	0.360434	0.488585	0.205725
SGN-U312843_241	2	208	2	0.00956916	0	0.00952337		0.0100458	0.009592	0.088795	0	0	0
SGN-U313292_417	3	207	2	0.277778	0.0434783	0.239198		0	0.27845	0.359408	0.158085	0.439974	0.015385
SGN-U313561_183	3	207	2	0.166725	0.00966184	0.152826		0	0.167129	0	0	0.370885	0
SGN-U314421_1389	3	208	2	0.0330876	0.0144231	0.0325402		0.113717	0.033167	0	0.069707	0.049665	0
SGN-U314750_50	2	208	2	0.00956916	0	0.00952337		0.0105	0.009592	0.088795	0	0	0
SL10004_409	3	208	2	0.200432	0.0625	0.180346		0	0.200915	0.510571	0.247849	0.096751	0.060107
SL10012_432	3	208	2	0.104463	0.0240385	0.099007		0.000290709	0.500266	0.5074	0.503442	0.501895	0.503876
SL10015_808	1	208	1	0	0	0			0.501205	0.511628	0.506024	0.503185	0.503876
SL10018_198	3	205	2	0.298929	0.0829268	0.25425		0	0.29966	0.473573	0.23035	0.402579	0.08873
SL10019_376	3	208	2	0.414525	0.221154	0.328609		0	0.415524	0.40592	0.354274	0.085221	0.460823
SL10024_198	3	205	2	0.249851	0.136585	0.218638		0	0.498169	0.501742	0.481783	0.502459	0.503814
SL10027_565	3	207	2	0.104938	0.0338164	0.0994323		0	0.070007	0.284553	0.091796	0.049665	0
SL10028_121	1	208	1	0	0	0			0	0	0	0	0
SL10039_813	2	207	2	0.00961516	0.00966184	0.00956893		0.0511125	0.009638	0.045455	0.02381	0	0
SL10043_581	3	200	2	0.495488	0.155	0.372734		0	0.430764	0.285714	0.429088	0.502963	0.262373
SL10050_734	3	207	2	0.399076	0.202899	0.319445		0	0.486051	0.494715	0.503442	0.503185	0.400468
SL10082_607	3	208	2	0.104463	0.0432692	0.099007		5.99401e-06	0.500637	0.494715	0.505737	0.503104	0.503757
SL10099_434	1	208	1	0	0	0			0	0	0	0	0
SL10100_757	3	207	2	0.450699	0.222222	0.349134		0	0.45179	0.494715	0.449799	0.130372	0.483145
SL10104_307	3	208	2	0.402182	0.0961538	0.321307		0	0.403151	0.332981	0.212278	0.501169	0.181395
SL10106_923	1	208	1	0	0	0			0.501205	0.511628	0.506024	0.503185	0.503876
SL10120_1159	3	204	2	0.499231	0.245098	0.374615		0	0.500458	0.383721	0.423121	0.331381	0.493714
SL10136_628	3	207	2	0.351	0.183575	0.2894		0	0.35185	0.459831	0.212278	0.08627	0.502803
SL10138_760	1	208	1	0	0	0			0	0	0	0	0
SL10153_1154	3	208	2	0.137932	0.0721154	0.12842		0	0.500463	0.511628	0.487665	0.503185	0.503876
SL10153_407	3	208	2	0.137932	0.0721154	0.12842		0	0.500463	0.511628	0.487665	0.503185	0.503876
SL10157_156	3	207	2	0.425319	0.227053	0.334871		0	0.467055	0.656448	0.578313	0.13279	0.556225
SL10162_350	3	208	2	0.13383	0.0576923	0.124874		0.00156743	0.134152	0.273784	0.11331	0.183181	0.030531
SL10173_770	3	208	2	0.0143191	0.00480769	0.0142165		0.0268125	0.014354	0.088795	0	0	0.015385
SL10184_638	3	207	2	0.29975	0.183575	0.254825		0	0.300476	0.494715	0.281124	0.073531	0.420768
SL10187_423	3	208	2	0.286243	0.240385	0.245275		0	0.286932	0.426004	0.432587	0.049665	0.349314
SL10192_243	2	208	2	0.0330876	0.0336538	0.0325402		0.00766316	0.033167	0.088795	0	0	0.074538
SL10197_1376	3	208	2	0.0514862	0.0240385	0.0501608		0.0517583	0.05161	0.088795	0.11331	0.012658	0.045438
SL10197_519	3	208	2	0.0514862	0.0240385	0.0501608		0.0520167	0.05161	0.088795	0.11331	0.012658	0.045438
SL10205_435	1	208	1	0	0	0			0	0	0	0	0
SL10206_98	3	208	2	0.117188	0.0192308	0.110321		0	0.11747	0.045455	0	0.259292	0.015385
SL10215_722	3	206	2	0.389139	0.0728155	0.313424		0	0.390086	0.206131	0.312106	0.502928	0.129875
SL10218_246	1	208	1	0	0	0			0.501205	0.511628	0.506024	0.503185	0.503876
SL10228_484	3	206	2	0.370099	0.179612	0.301612		0	0.279534	0.473573	0.252936	0.061679	0.40748
SL10240_154	3	208	2	0.286243	0.182692	0.245275		0	0.286932	0.5074	0.44148	0.108119	0.217531
SL10242_149	3	206	2	0.245393	0.247573	0.215284		0	0.231911	0.206131	0.317977	0.025155	0.377953
SL10259_338	1	208	1	0	0	0			0	0	0	0	0
SL10284_277	1	206	1	0	0	0			0	0	0	0	0
SL10303_283	3	208	2	0.0143191	0.00480769	0.0142165		0.02747	0.014354	0.088795	0	0	0.015385
SL10315_362	2	208	2	0.00479614	0.00480769	0.00478463		0.102325	0.004808	0.045455	0	0	0
SL10330_281	2	208	2	0.00479614	0.00480769	0.00478463		0.6216	0.004808	0	0	0	0.015385
SL10346_156	2	208	2	0.0237495	0.0240385	0.0234675		0.00416944	0.023807	0.130021	0.02381	0	0.015385
SL10347_1497	3	208	2	0.367684	0.177885	0.300089		0	0.36857	0.502114	0.354274	0.119326	0.465236
SL10373_526	3	206	2	0.456158	0.228155	0.352118		0	0.457267	0.494715	0.449799	0.130372	0.467302
SL10375_863	3	207	2	0.154788	0.0724638	0.142808		0	0.500041	0.485201	0.503442	0.502895	0.503876
SL10377_340	1	208	1	0	0	0			0	0	0	0	0
SL10381_1464	3	208	2	0.137932	0.0625	0.12842		0	0.138265	0.130021	0.413081	0	0.060107
SL10386_455	3	208	2	0.189164	0.163462	0.171273		0	0.500915	0.511628	0.505737	0.503185	0.501968
SL10390_312	3	208	2	0.181537	0.0769231	0.165059		0	0.181974	0.443975	0.247849	0.073531	0.143113
SL10401_823	3	207	2	0.462088	0.309179	0.355325		0.455925	0.479583	0.494715	0.498853	0.459471	0.489445
SL10402_263	1	207	1	0	0	0			0	0	0	0	0
SL10425_788	1	208	1	0	0	0			0	0	0	0	0
SL10432_44	3	207	2	0.453686	0.202899	0.350771		0	0.470786	0.502114	0.462812	0.501895	0.381753
SL10434_488	3	208	2	0.0871741	0.0817308	0.0833744		0	0.087384	0	0	0.012658	0.240429
SL10437_373	3	205	2	0.431279	0.209756	0.338278		0	0.47917	0.510571	0.498168	0.502459	0.366011
SL10438_377	1	206	1	0	0	0			0	0	0	0	0
SL10445_1141	3	208	2	0.154112	0.0240385	0.142237		0	0.154483	0	0.02381	0.332581	0.015385
SL10450_71	3	208	2	0.427873	0.197115	0.336335		0	0.428904	0.383721	0.391279	0.073531	0.429338
SL10454_105	3	208	2	0.112969	0.110577	0.106588		0	0.501193	0.511628	0.505737	0.503185	0.503876
SL10458_952	2	208	2	0.00479614	0.00480769	0.00478463		0.1139	0.501205	0.511628	0.506024	0.503185	0.503876
SL10469_202	3	205	2	0.452778	0.22439	0.350274		0	0.473743	0.426004	0.482788	0.501169	0.422109
SL10471_963	3	208	2	0.104463	0.0240385	0.099007		1.998e-06	0.104715	0.383721	0.11331	0.085221	0
SL10483_141	3	208	2	0.192943	0.120192	0.17433		0	0.193408	0.241015	0.091796	0.025155	0.381753
SL10485_525	3	205	2	0.366318	0.180488	0.299223		0	0.489761	0.426004	0.491418	0.501158	0.491634
SL10493_132	1	206	1	0	0	0			0	0	0	0	0
SL10498_159	1	208	1	0	0	0			0	0	0	0	0
SL10533_249	1	208	1	0	0	0			0	0	0	0	0
SL10535_587	1	208	1	0	0	0			0.501205	0.511628	0.506024	0.503185	0.503876
SL10539_119	1	208	1	0	0	0			0.501205	0.511628	0.506024	0.503185	0.503876
SL10554_290	2	208	2	0.0377219	0.0384615	0.0370104		0.51005	0.037813	0	0.069707	0.025155	0.045438
SL10595_671	3	207	2	0.109221	0.0772947	0.103256		0.00206993	0.092173	0.241015	0.134251	0.025476	0.08873
SL10629_1110	3	207	2	0.0425331	0.0241546	0.0416285		0	0.042636	0.284553	0	0	0.030531
SL10637_528	3	207	2	0.409636	0.178744	0.325735		0	0.481548	0.332981	0.486902	0.498025	0.486702
SL10639_108	3	205	2	0.383391	0.204878	0.309897		0	0.384328	0.40592	0.385727	0.130372	0.503873
SL10649_1116	3	207	2	0.434363	0.202899	0.340027		0	0.435414	0.485201	0.391279	0.119326	0.459523
SL10670_292	2	208	2	0.00479614	0.00480769	0.00478463		0.62285	0.004808	0	0	0	0.015385
SL10675_164	3	204	2	0.423106	0.137255	0.333597		0	0.424146	0.273784	0.332731	0.502527	0.272987
SL10678_608	3	208	2	0.108728	0.0673077	0.102817		0.0132667	0.500915	0.511628	0.506024	0.503104	0.501968
SL10693_51	3	207	2	0.0425331	0.0241546	0.0416285		0	0.042636	0.284553	0	0	0.030531
SL10701_495	2	208	2	0.00479614	0.00480769	0.00478463		0.61595	0.004808	0	0	0	0.015385
SL10715_489	3	208	2	0.104463	0.0432692	0.099007		0	0.104715	0.459831	0.091796	0.025155	0.030531
SL10724_1217	3	208	2	0.436714	0.221154	0.341355		0	0.437766	0.502114	0.354274	0.130372	0.480501
SL10729_155	1	208	1	0	0	0			0	0	0	0	0
SL10736_542	2	208	2	0.00479614	0.00480769	0.00478463		0.102575	0.004808	0.045455	0	0	0
SL10768_412	3	206	2	0.0701645	0.0339806	0.067703		0.0226722	0.070335	0.214866	0.091796	0.050289	0.030531
SL10771_467	3	206	2	0.130868	0.0631068	0.122304		0	0.131186	0.176539	0.391279	0	0.045438
SL10778_124	1	208	1	0	0	0			0	0	0	0	0
SL10781_119	3	206	2	0.426466	0.208738	0.335529		0	0.480382	0.455285	0.457544	0.501169	0.468381
SL10786_608	3	208	2	0.0423331	0.0240385	0.0414371		0.016625	0.042435	0.088795	0.091796	0	0.045438
SL10793_221	3	208	2	0.440089	0.201923	0.34325		0	0.441149	0.485201	0.423121	0.130372	0.465236
SL10801_170	3	207	2	0.204999	0.0869565	0.183987		0	0.205495	0.473573	0.317977	0.096751	0.116398
SL10807_70	3	207	2	0.396894	0.217391	0.318131		0	0.487689	0.510571	0.503463	0.503104	0.403578
SL10809_206	3	207	2	0.499253	0.178744	0.374626		0	0.500462	0.426004	0.501434	0.162541	0.265748
SL10809_881	3	203	2	0.499563	0.182266	0.374782		0	0.500797	0.426004	0.501266	0.164433	0.246857
SL10811_116	3	208	2	0.0560281	0.0384615	0.0544585		0	0.056163	0.359408	0	0	0.030531
SL10819_117	3	206	2	0.497691	0.23301	0.373843		0	0.439988	0.332981	0.432587	0.491315	0.385704
SL10831_391	3	208	2	0.424175	0.216346	0.334213		0	0.425197	0.502114	0.477338	0.130372	0.499583
SL10853_1329	3	204	2	0.367539	0.132353	0.299996		0	0.368442	0.473573	0.161709	0.037491	0.491302
SL10874_690	3	208	2	0.424175	0.216346	0.334213		0	0.328777	0.502114	0.354274	0.073531	0.440787
SL10882_924	3	207	2	0.130283	0.0434783	0.121796		6.99301e-06	0.500041	0.493612	0.503442	0.502459	0.503876
SL10886_699	3	208	2	0.489599	0.192308	0.369745		0	0.44605	0.383721	0.482788	0.501169	0.272987
SL10890_654	3	207	2	0.460746	0.178744	0.354602		0	0.461861	0.40592	0.247849	0.500282	0.433071
SL10909_238	3	208	2	0.429688	0.221154	0.337372		0	0.430723	0.426004	0.367183	0.073531	0.423256
SL10910_315	2	208	2	0.00479614	0.00480769	0.00478463		0.1053	0.004808	0.045455	0	0	0
SL10915_297	3	205	2	0.42	0.209756	0.3318		0	0.661113	0.554007	0.668675	0.556245	0.632505
SL10918_588	2	208	2	0.0237495	0.0240385	0.0234675		0.79095	0.023807	0.045455	0.02381	0.025155	0.015385
SL10923_448	2	208	2	0.0143191	0.0144231	0.0142165		0.1799	0.014354	0.045455	0.02381	0	0.015385
SL10924_758	3	208	2	0.112969	0.0528846	0.106588		0.0123088	0.082994	0.130021	0.174412	0.061679	0.030531
SL10945_281	3	208	2	0.0469212	0.0288462	0.0458204		0	0.047034	0.30444	0	0	0.030531
SL10952_387	3	208	2	0.108728	0.0769231	0.102817		0	0.091752	0.332981	0.212278	0.012658	0
SL10959_258	3	205	2	0.433076	0.204878	0.339298		0.5165	0.434134	0.459831	0.452848	0.452794	0.393209
SL10963_93	3	208	2	0.225915	0.153846	0.200396		0	0.22646	0.426004	0.134251	0.037491	0.374001
SL10969_611	3	205	2	0.499893	0.22439	0.374946		0	0.422971	0.396051	0.367183	0.469315	0.403578
SL10974_140	2	208	2	0.00479614	0.00480769	0.00478463		0.6095	0.004808	0	0	0	0.015385
SL10978_371	3	207	2	0.150762	0.0772947	0.139397		0	0.151127	0.332981	0.071364	0.025155	0.262373
SL20001_786	3	208	2	0.286243	0.182692	0.245275		0	0.497857	0.5074	0.487665	0.501895	0.502803
SL20017_699	3	203	2	0.395059	0.256158	0.317023		0	0.396035	0.359408	0.4662	0.050289	0.501969
SL20023_486	3	203	2	0.429918	0.211823	0.337503		0	0.331874	0.426004	0.330336	0.037491	0.491302
SL20027_428	3	207	2	0.109221	0.0386473	0.103256		0	0.109485	0.459831	0.11331	0.025155	0.031004
SL20028_94	3	207	2	0.363894	0.178744	0.297685		0	0.27521	0.473573	0.247849	0.050289	0.403578
SL20037_731	2	208	2	0.00479614	0.00480769	0.00478463		0.10405	0.004808	0.045455	0	0	0
SL20039_562	3	207	2	0.427174	0.21256	0.335935		0	0.480577	0.40592	0.487665	0.501169	0.459523
SL20050_135	2	208	2	0.00479614	0.00480769	0.00478463		0.10325	0.004808	0.045455	0	0	0
SL20059_542	3	208	2	0.301671	0.245192	0.256168		0	0.499247	0.502114	0.482788	0.503185	0.503757
SL20096_69	3	208	2	0.446561	0.192308	0.346852		0	0.472243	0.485201	0.487665	0.501895	0.374001
SL20120_1245	3	207	2	0.174567	0.115942	0.15933		3.1968e-05	0.174989	0.273784	0.154618	0.049665	0.286909
SL20135_657	3	208	2	0.0695151	0.0336538	0.0670989		0.25825	0.05161	0.088795	0.069707	0.049665	0.030531
SL20141_109	2	208	2	0.0739645	0.0769231	0.0712291		0.000682318	0.074143	0.130021	0.069707	0	0.143113
SL20145_1138	3	202	2	0.231595	0.128713	0.204777		0	0.178857	0.357692	0.025	0.012987	0.349314
SL20153_506	1	207	1	0	0	0			0.501211	0.511628	0.506024	0.503185	0.503937
SL20159_1147	3	208	2	0.177688	0.0625	0.161902		0	0.121675	0.443975	0.154618	0.049665	0.030531
SL20162_414	3	208	2	0.200432	0.197115	0.180346		0	0.200915	0.241015	0.174412	0.025155	0.366011
SL20173_496	3	206	2	0.282072	0.174757	0.24229		0	0.282758	0.507549	0.447154	0.037491	0.272987
SL20176_341	2	208	2	0.00479614	0.00480769	0.00478463		0.100225	0.004808	0.045455	0	0	0
SL20181_382	3	208	2	0.104463	0.0432692	0.099007		0	0.104715	0.459831	0.091796	0.025155	0.030531
SL20205_143	3	208	2	0.162063	0.110577	0.148931		0	0.162454	0.130021	0	0.012658	0.381753
SL20232_222	3	208	2	0.493343	0.173077	0.371649		0	0.494532	0.383721	0.491968	0.409981	0.313059
SL20236_287	3	207	2	0.23745	0.207729	0.209259		4.0959e-05	0.238025	0.359408	0.154618	0.108119	0.369956
SL20252_669	3	208	2	0.431479	0.206731	0.338392		0	0.432519	0.485201	0.477338	0.130372	0.501968
SL20259_223	3	206	2	0.495287	0.291262	0.372632		0	0.496492	0.359408	0.447154	0.447312	0.501968
SL20275_1051	3	206	2	0.370099	0.237864	0.301612		0.000135864	0.370999	0.502114	0.462812	0.270885	0.340608
SL20278_191	3	207	2	0.345679	0.115942	0.285932		0.000357642	0.346516	0.40592	0.423121	0.39603	0.181395
SL20279_349	3	205	2	0.246389	0.160976	0.216035		0	0.246991	0.30444	0.115929	0.050289	0.44439
SL20284_298	3	208	2	0.0190459	0.00961538	0.0188645		0.00231968	0.019127	0.132135	0	0	0.015385
Mean				0.198764	0.0973998	0.163412
