# Supplementary material for: SNP genotyping reveals genetic diversity between cultivated landraces and contemporary varieties of tomato
Source: BMC Genomics. 2013 Nov 27;14(1):835. doi: 10.1186/1471-2164-14-835 (PMC4046682; doi:10.1186/1471-2164-14-835)
Supplement: Supplementary file 4 — Additional file 4: Table S4: Allele frequency. (XLSX 41 KB) [file 12864_2013_5539_MOESM4_ESM.xlsx]

## Sheet: Foglio1
Supplementary table 4: Allele frequency						Allele frequency in S. lycopersium
Marker	Allele	Count	Frequency	SD		Marker	Allele	Count	Frequency	SD
Acetyl_1	A	373	0.883886	0.0206067		Acetyl_1	A	373	0.90534	0.0187407
Acetyl_1	G	49	0.116114	0.0206067		Acetyl_1	G	39	0.0946602	0.0187407
Acetyl_2	A	372	0.881517	0.0206789		Acetyl_2	A	372	0.902913	0.0188374
Acetyl_2	G	50	0.118483	0.0206789		Acetyl_2	G	40	0.0970874	0.0188374
cont10557	A	29	0.067757	0.0163668		cont10557	A	23	0.0552885	0.0149071
cont10557	G	399	0.932243	0.0163668		cont10557	G	393	0.944712	0.0149071
enol	G	428	1	0		enol	G	416	1	0
Le000721_133LXP	G	428	1	0		Le000721_133LXP	G	416	1	0
Le001035_37LXP	C	407	0.964455	0.0120676		Le001035_37LXP	C	407	0.992683	0.00419349
Le001035_37LXP	G	15	0.035545	0.0120676		Le001035_37LXP	G	3	0.00731707	0.00419349
Le001091_48	A	63	0.147887	0.0176238		Le001091_48	A	59	0.142512	0.0171112
Le001091_48	C	363	0.852113	0.0176238		Le001091_48	C	355	0.857488	0.0171112
Le001440_93	A	352	0.834123	0.0218186		Le001440_93	A	342	0.830097	0.0222738
Le001440_93	G	70	0.165877	0.0218186		Le001440_93	G	70	0.169903	0.0222738
Le001470_184	A	78	0.183962	0.024882		Le001470_184	A	66	0.160194	0.0236391
Le001470_184	G	346	0.816038	0.024882		Le001470_184	G	346	0.839806	0.0236391
Le001857_68	A	237	0.558962	0.0305743		Le001857_68	A	237	0.572464	0.0307108
Le001857_68	G	187	0.441038	0.0305743		Le001857_68	G	177	0.427536	0.0307108
Le002602_387	A	127	0.296729	0.0276088		Le002602_387	A	125	0.300481	0.028021
Le002602_387	G	301	0.703271	0.0276088		Le002602_387	G	291	0.699519	0.028021
Le002822_199	A	69	0.162736	0.0209019		Le002822_199	A	67	0.161058	0.0208759
Le002822_199	G	355	0.837264	0.0209019		Le002822_199	G	349	0.838942	0.0208759
Le003155_62	A	319	0.752358	0.0261564		Le003155_62	A	311	0.747596	0.0265508
Le003155_62	G	105	0.247642	0.0261564		Le003155_62	G	105	0.252404	0.0265508
Le005230_45	A	52	0.124402	0.0164119		Le004122_27	C	12	0.0288462	0.0116053
Le005230_45	T	366	0.875598	0.0164119		Le004122_27	G	404	0.971154	0.0116053
Le006551_63	C	112	0.261682	0.0257416		Le005230_45	A	50	0.121951	0.0161427
Le006551_63	G	316	0.738318	0.0257416		Le005230_45	T	360	0.878049	0.0161427
Ovate	A	141	0.330986	0.0312887		Le006551_63	C	100	0.240385	0.0249726
Ovate	C	285	0.669014	0.0312887		Le006551_63	G	316	0.759615	0.0249726
SGN-U312316_186LXP	A	3	0.00700935	0.00520244		Ovate	A	141	0.34058	0.0319495
SGN-U312316_186LXP	G	425	0.992991	0.00520244		Ovate	C	273	0.65942	0.0319495
SGN-U312329_181LXP	A	4	0.00934579	0.00657752		SGN-U312316_186LXP	G	416	1	0
SGN-U312329_181LXP	G	424	0.990654	0.00657752		SGN-U312329_181LXP	G	416	1	0
SGN-U312411_612	A	297	0.693925	0.0298122		SGN-U312374_382	A	416	1	0
SGN-U312411_612	C	131	0.306075	0.0298122		SGN-U312411_612	A	297	0.713942	0.029531
SGN-U312412_930	A	13	0.0303738	0.0114962		SGN-U312411_612	C	119	0.286058	0.029531
SGN-U312412_930	G	415	0.969626	0.0114962		SGN-U312412_930	A	3	0.00721154	0.00535185
SGN-U312459_418bis	A	422	0.985981	0.00732609		SGN-U312412_930	G	413	0.992788	0.00535185
SGN-U312459_418bis	T	6	0.0140187	0.00732609		SGN-U312459_418bis	A	412	0.990385	0.00585033
SGN-U312459_84LXP	G	428	1	0		SGN-U312459_418bis	T	4	0.00961538	0.00585033
SGN-U312572_414	A	3	0.00700935	0.00520244		SGN-U312459_84LXP	G	416	1	0
SGN-U312572_414	G	425	0.992991	0.00520244		SGN-U312572_414	G	416	1	0
SGN-U312661_417bis	A	393	0.926887	0.0146278		SGN-U312661_417bis	A	389	0.944175	0.0119973
SGN-U312661_417bis	G	31	0.0731132	0.0146278		SGN-U312661_417bis	G	23	0.0558252	0.0119973
SGN-U312690_358	A	37	0.0868545	0.0173412		SGN-U312690_358	A	25	0.0603865	0.0140804
SGN-U312690_358	G	389	0.913146	0.0173412		SGN-U312690_358	G	389	0.939614	0.0140804
SGN-U312814_254	A	154	0.368421	0.0306861		SGN-U312814_254	A	144	0.352941	0.0306473
SGN-U312814_254	G	264	0.631579	0.0306861		SGN-U312814_254	G	264	0.647059	0.0306473
SGN-U312843_241	A	14	0.0327103	0.0121594		SGN-U312843_241	A	2	0.00480769	0.00479612
SGN-U312843_241	G	414	0.96729	0.0121594		SGN-U312843_241	G	414	0.995192	0.00479612
SGN-U313292_417	A	345	0.813679	0.0257887		SGN-U313292_417	A	345	0.833333	0.0248687
SGN-U313292_417	G	79	0.186321	0.0257887		SGN-U313292_417	G	69	0.166667	0.0248687
SGN-U313561_183	A	388	0.910798	0.0192461		SGN-U313561_183	A	376	0.908213	0.0197749
SGN-U313561_183	G	38	0.0892019	0.0192461		SGN-U313561_183	G	38	0.0917874	0.0197749
SGN-U314421_1389	A	411	0.96028	0.0127223		SGN-U314421_1389	A	409	0.983173	0.00788682
SGN-U314421_1389	G	17	0.0397196	0.0127223		SGN-U314421_1389	G	7	0.0168269	0.00788682
SGN-U314750_50	A	4	0.00938967	0.00660826		SGN-U314750_50	A	2	0.00480769	0.00479612
SGN-U314750_50	G	422	0.99061	0.00660826		SGN-U314750_50	G	414	0.995192	0.00479612
SL10004_409	A	59	0.13785	0.022009		SL10004_409	A	47	0.112981	0.0201665
SL10004_409	G	369	0.86215	0.022009		SL10004_409	G	369	0.887019	0.0201665
SL10012_432	A	25	0.0586854	0.0152249		SL10012_432	A	23	0.0552885	0.0149071
SL10012_432	C	401	0.941315	0.0152249		SL10012_432	C	393	0.944712	0.0149071
SL10015_808	A	12	0.0280374	0.0112846		SL10015_808	T	416	1	0
SL10015_808	T	416	0.971963	0.0112846		SL10018_198	A	75	0.182927	0.0250592
SL10018_198	A	85	0.202381	0.0259289		SL10018_198	G	335	0.817073	0.0250592
SL10018_198	G	335	0.797619	0.0259289		SL10019_376	A	122	0.293269	0.0270304
SL10019_376	A	132	0.309859	0.0273952		SL10019_376	G	294	0.706731	0.0270304
SL10019_376	G	294	0.690141	0.0273952		SL10024_198	A	60	0.146341	0.0210434
SL10024_198	A	64	0.154589	0.0216332		SL10024_198	C	350	0.853659	0.0210434
SL10024_198	C	350	0.845411	0.0216332		SL10027_565	A	391	0.944444	0.0145819
SL10027_565	A	391	0.930952	0.0163222		SL10027_565	T	23	0.0555556	0.0145819
SL10027_565	T	29	0.0690476	0.0163222		SL10028_121	A	416	1	0
SL10028_121	A	426	1	0		SL10039_813	A	2	0.00483092	0.00339943
SL10039_813	A	4	0.00943396	0.00574065		SL10039_813	G	412	0.995169	0.00339943
SL10039_813	G	420	0.990566	0.00574065		SL10043_581	A	181	0.4525	0.032326
SL10043_581	A	191	0.465854	0.0320844		SL10043_581	T	219	0.5475	0.032326
SL10043_581	T	219	0.534146	0.0320844		SL10050_734	A	114	0.275362	0.0268124
SL10050_734	A	120	0.285714	0.0270873		SL10050_734	C	300	0.724638	0.0268124
SL10050_734	C	300	0.714286	0.0270873		SL10082_607	A	23	0.0552885	0.0141105
SL10082_607	A	25	0.0592417	0.0146149		SL10082_607	C	393	0.944712	0.0141105
SL10082_607	C	397	0.940758	0.0146149		SL10099_434	G	416	1	0
SL10099_434	A	2	0.00469484	0.0046838		SL10100_757	A	272	0.657005	0.0286402
SL10099_434	G	424	0.995305	0.0046838		SL10100_757	G	142	0.342995	0.0286402
SL10100_757	A	282	0.661972	0.0282323		SL10104_307	A	300	0.721154	0.0291756
SL10100_757	G	144	0.338028	0.0282323		SL10104_307	G	116	0.278846	0.0291756
SL10104_307	A	300	0.704225	0.0294566		SL10106_923	T	416	1	0
SL10104_307	G	126	0.295775	0.0294566		SL10120_1159	A	212	0.519608	0.0303849
SL10106_923	A	2	0.00469484	0.0046838		SL10120_1159	G	196	0.480392	0.0303849
SL10106_923	T	424	0.995305	0.0046838		SL10136_628	A	320	0.772947	0.0250223
SL10120_1159	A	214	0.511962	0.030155		SL10136_628	G	94	0.227053	0.0250223
SL10120_1159	G	204	0.488038	0.030155		SL10138_760	A	416	1	0
SL10136_628	A	330	0.774648	0.0247018		SL10153_1154	A	31	0.0745192	0.015649
SL10136_628	G	96	0.225352	0.0247018		SL10153_1154	T	385	0.925481	0.015649
SL10138_760	A	424	0.995305	0.0046838		SL10153_407	A	31	0.0745192	0.015649
SL10138_760	G	2	0.00469484	0.0046838		SL10153_407	C	385	0.925481	0.015649
SL10153_1154	A	41	0.0962441	0.0180474		SL10157_156	C	127	0.306763	0.0274431
SL10153_1154	T	385	0.903756	0.0180474		SL10157_156	G	287	0.693237	0.0274431
SL10153_407	A	33	0.0778302	0.0159723		SL10162_350	A	386	0.927885	0.015886
SL10153_407	C	391	0.92217	0.0159723		SL10162_350	G	30	0.0721154	0.015886
SL10157_156	C	131	0.313397	0.0275784		SL10173_770	A	3	0.00721154	0.00535185
SL10157_156	G	287	0.686603	0.0275784		SL10173_770	G	413	0.992788	0.00535185
SL10162_350	A	386	0.906103	0.0182569		SL10184_638	A	338	0.816425	0.0224126
SL10162_350	G	40	0.0938967	0.0182569		SL10184_638	G	76	0.183575	0.0224126
SL10173_770	A	11	0.0259434	0.0106601		SL10187_423	A	72	0.173077	0.019979
SL10173_770	G	413	0.974057	0.0106601		SL10187_423	G	344	0.826923	0.019979
SL10184_638	A	338	0.79717	0.0234801		SL10192_243	A	7	0.0168269	0.00625204
SL10184_638	G	86	0.20283	0.0234801		SL10192_243	G	409	0.983173	0.00625204
SL10187_423	A	84	0.196262	0.0215445		SL10197_1376	A	11	0.0264423	0.00974026
SL10187_423	G	344	0.803738	0.0215445		SL10197_1376	G	405	0.973558	0.00974026
SL10192_243	A	17	0.0399061	0.0118871		SL10197_519	A	11	0.0264423	0.00974026
SL10192_243	G	409	0.960094	0.0118871		SL10197_519	G	405	0.973558	0.00974026
SL10197_1376	A	23	0.0537383	0.0145026		SL10205_435	G	416	1	0
SL10197_1376	G	405	0.946262	0.0145026		SL10206_98	A	26	0.0625	0.0160806
SL10197_519	A	23	0.0537383	0.0145026		SL10206_98	G	390	0.9375	0.0160806
SL10197_519	G	405	0.946262	0.0145026		SL10215_722	A	303	0.735437	0.0292599
SL10205_435	G	428	1	0		SL10215_722	G	109	0.264563	0.0292599
SL10206_98	A	26	0.0607477	0.0156457		SL10218_246	C	416	1	0
SL10206_98	G	402	0.939252	0.0156457		SL10228_484	A	311	0.754854	0.026083
SL10215_722	A	315	0.742925	0.028591		SL10228_484	C	101	0.245146	0.026083
SL10215_722	G	109	0.257075	0.028591		SL10240_154	A	344	0.826923	0.0216449
SL10218_246	C	418	1	0		SL10240_154	G	72	0.173077	0.0216449
SL10228_484	A	311	0.740476	0.0265584		SL10242_149	A	353	0.856796	0.0171803
SL10228_484	C	109	0.259524	0.0265584		SL10242_149	T	59	0.143204	0.0171803
SL10240_154	A	350	0.825472	0.0216378		SL10259_338	G	416	1	0
SL10240_154	G	74	0.174528	0.0216378		SL10284_277	G	412	1	0
SL10242_149	A	353	0.844498	0.0183424		SL10303_283	A	3	0.00721154	0.00535185
SL10242_149	T	65	0.155502	0.0183424		SL10303_283	G	413	0.992788	0.00535185
SL10259_338	A	2	0.00469484	0.0046838		SL10315_362	C	1	0.00240385	0.00239806
SL10259_338	G	424	0.995305	0.0046838		SL10315_362	G	415	0.997596	0.00239806
SL10284_277	A	2	0.00480769	0.00479612		SL10330_281	A	415	0.997596	0.00239806
SL10284_277	G	414	0.995192	0.00479612		SL10330_281	G	1	0.00240385	0.00239806
SL10303_283	A	15	0.0350467	0.012352		SL10346_156	A	411	0.987981	0.00531017
SL10303_283	G	413	0.964953	0.012352		SL10346_156	T	5	0.0120192	0.00531017
SL10315_362	C	11	0.0258216	0.0106107		SL10347_1497	A	101	0.242788	0.0258854
SL10315_362	G	415	0.974178	0.0106107		SL10347_1497	G	315	0.757212	0.0258854
SL10330_281	A	415	0.978774	0.00961441		SL10373_526	A	145	0.351942	0.0288148
SL10330_281	G	9	0.0212264	0.00961441		SL10373_526	G	267	0.648058	0.0288148
SL10346_156	A	411	0.96028	0.0122857		SL10375_863	A	35	0.0845411	0.0169224
SL10346_156	T	17	0.0397196	0.0122857		SL10375_863	T	379	0.915459	0.0169224
SL10347_1497	A	103	0.246411	0.0260138		SL10377_340	G	416	1	0
SL10347_1497	G	315	0.753589	0.0260138		SL10381_1464	A	31	0.0745192	0.016014
SL10373_526	A	147	0.355072	0.0288451		SL10381_1464	G	385	0.925481	0.016014
SL10373_526	G	267	0.644928	0.0288451		SL10386_455	A	44	0.105769	0.0160703
SL10375_863	A	37	0.0880952	0.0172485		SL10386_455	C	372	0.894231	0.0160703
SL10375_863	T	383	0.911905	0.0172485		SL10390_312	A	42	0.100962	0.0185454
SL10377_340	A	2	0.00471698	0.00470584		SL10390_312	G	374	0.899038	0.0185454
SL10377_340	G	422	0.995283	0.00470584		SL10401_823	A	150	0.362319	0.0272534
SL10381_1464	A	31	0.07277	0.0156572		SL10401_823	T	264	0.637681	0.0272534
SL10381_1464	G	395	0.92723	0.0156572		SL10402_263	G	414	1	0
SL10386_455	A	54	0.126761	0.0182299		SL10425_788	G	416	1	0
SL10386_455	C	372	0.873239	0.0182299		SL10432_44	A	144	0.347826	0.0291687
SL10390_312	A	44	0.104265	0.0187825		SL10432_44	C	270	0.652174	0.0291687
SL10390_312	G	378	0.895735	0.0187825		SL10434_488	A	397	0.954327	0.0105508
SL10401_823	A	156	0.371429	0.0273669		SL10434_488	G	19	0.0456731	0.0105508
SL10401_823	T	264	0.628571	0.0273669		SL10437_373	A	129	0.314634	0.0282152
SL10402_263	C	12	0.028169	0.0113368		SL10437_373	T	281	0.685366	0.0282152
SL10402_263	G	414	0.971831	0.0113368		SL10438_377	G	412	1	0
SL10425_788	A	10	0.0234742	0.010374		SL10445_1141	A	381	0.915865	0.0184816
SL10425_788	G	416	0.976526	0.010374		SL10445_1141	G	35	0.0841346	0.0184816
SL10432_44	A	144	0.338028	0.02862		SL10450_71	A	287	0.689904	0.0281358
SL10432_44	C	282	0.661972	0.02862		SL10450_71	G	129	0.310096	0.0281358
SL10434_488	A	399	0.93662	0.0136024		SL10454_105	A	25	0.0600962	0.0117752
SL10434_488	G	27	0.0633803	0.0136024		SL10454_105	C	391	0.939904	0.0117752
SL10437_373	A	129	0.307143	0.0277416		SL10458_952	A	1	0.00240385	0.00239806
SL10437_373	T	291	0.692857	0.0277416		SL10458_952	C	415	0.997596	0.00239806
SL10438_377	G	424	1	0		SL10469_202	A	142	0.346341	0.0288217
SL10445_1141	A	383	0.916268	0.0183975		SL10469_202	C	268	0.653659	0.0288217
SL10445_1141	G	35	0.0837321	0.0183975		SL10471_963	A	23	0.0552885	0.0149071
SL10450_71	A	287	0.676887	0.0283477		SL10471_963	G	393	0.944712	0.0149071
SL10450_71	G	137	0.323113	0.0283477		SL10483_141	A	371	0.891827	0.0178702
SL10454_105	A	25	0.0586854	0.0115157		SL10483_141	G	45	0.108173	0.0178702
SL10454_105	C	401	0.941315	0.0115157		SL10485_525	A	99	0.241463	0.025949
SL10458_952	A	11	0.0258216	0.0106107		SL10485_525	C	311	0.758537	0.025949
SL10458_952	C	415	0.974178	0.0106107		SL10493_132	A	412	1	0
SL10469_202	A	152	0.361905	0.0289637		SL10498_159	G	416	1	0
SL10469_202	C	268	0.638095	0.0289637		SL10533_249	A	416	1	0
SL10471_963	A	27	0.0642857	0.0160654		SL10535_587	C	416	1	0
SL10471_963	G	393	0.935714	0.0160654		SL10539_119	T	416	1	0
SL10483_141	A	371	0.866822	0.0200741		SL10554_290	A	408	0.980769	0.00666707
SL10483_141	G	57	0.133178	0.0200741		SL10554_290	G	8	0.0192308	0.00666707
SL10485_525	A	101	0.245146	0.026083		SL10595_671	A	390	0.942029	0.0130563
SL10485_525	C	311	0.754854	0.026083		SL10595_671	C	24	0.057971	0.0130563
SL10493_132	A	420	1	0		SL10629_1110	A	405	0.978261	0.00857699
SL10498_159	A	4	0.00934579	0.00657752		SL10629_1110	G	9	0.0217391	0.00857699
SL10498_159	G	424	0.990654	0.00657752		SL10637_528	A	119	0.28744	0.0278134
SL10533_249	A	424	0.995305	0.0046838		SL10637_528	T	295	0.71256	0.0278134
SL10533_249	C	2	0.00469484	0.0046838		SL10639_108	A	304	0.741463	0.0261772
SL10535_587	C	428	1	0		SL10639_108	G	106	0.258537	0.0261772
SL10539_119	T	416	1	0		SL10649_1116	A	282	0.681159	0.0283573
SL10554_290	A	414	0.976415	0.00800787		SL10649_1116	G	132	0.318841	0.0283573
SL10554_290	G	10	0.0235849	0.00800787		SL10670_292	A	415	0.997596	0.00239806
SL10595_671	A	390	0.924171	0.0155655		SL10670_292	G	1	0.00240385	0.00239806
SL10595_671	C	32	0.0758294	0.0155655		SL10675_164	A	124	0.303922	0.0294758
SL10629_1110	A	411	0.973934	0.00960419		SL10675_164	G	284	0.696078	0.0294758
SL10629_1110	G	11	0.0260664	0.00960419		SL10678_608	A	24	0.0576923	0.0134338
SL10637_528	A	129	0.304245	0.0281546		SL10678_608	C	392	0.942308	0.0134338
SL10637_528	T	295	0.695755	0.0281546		SL10693_51	A	405	0.978261	0.00857699
SL10639_108	A	314	0.744076	0.0258196		SL10693_51	G	9	0.0217391	0.00857699
SL10639_108	G	108	0.255924	0.0258196		SL10701_495	A	415	0.997596	0.00239806
SL10649_1116	A	292	0.685446	0.0279431		SL10701_495	G	1	0.00240385	0.00239806
SL10649_1116	G	134	0.314554	0.0279431		SL10715_489	A	393	0.944712	0.0141105
SL10670_292	A	415	0.988095	0.00709546		SL10715_489	G	23	0.0552885	0.0141105
SL10670_292	G	5	0.0119048	0.00709546		SL10724_1217	A	282	0.677885	0.0279997
SL10675_164	A	124	0.298077	0.0290534		SL10724_1217	G	134	0.322115	0.0279997
SL10675_164	G	292	0.701923	0.0290534		SL10729_155	A	416	1	0
SL10678_608	A	26	0.0607477	0.0137912		SL10736_542	A	415	0.997596	0.00239806
SL10678_608	C	402	0.939252	0.0137912		SL10736_542	G	1	0.00240385	0.00239806
SL10693_51	A	405	0.9689	0.01075		SL10768_412	A	15	0.0364078	0.0113606
SL10693_51	G	13	0.0311005	0.01075		SL10768_412	G	397	0.963592	0.0113606
SL10701_495	A	423	0.992958	0.00522676		SL10771_467	A	383	0.929612	0.0155259
SL10701_495	G	3	0.00704225	0.00522676		SL10771_467	G	29	0.0703883	0.0155259
SL10715_489	A	394	0.924883	0.0164642		SL10778_124	G	416	1	0
SL10715_489	G	32	0.0751174	0.0164642		SL10781_119	A	127	0.308252	0.0279605
SL10724_1217	A	286	0.671362	0.0279709		SL10781_119	C	285	0.691748	0.0279605
SL10724_1217	G	140	0.328638	0.0279709		SL10786_608	A	9	0.0216346	0.00853639
SL10729_155	A	428	1	0		SL10786_608	G	407	0.978365	0.00853639
SL10736_542	A	415	0.983412	0.0084673		SL10793_221	A	136	0.326923	0.0285519
SL10736_542	G	7	0.0165877	0.0084673		SL10793_221	G	280	0.673077	0.0285519
SL10768_412	A	27	0.0636792	0.0155663		SL10801_170	A	48	0.115942	0.0197521
SL10768_412	G	397	0.936321	0.0155663		SL10801_170	G	366	0.884058	0.0197521
SL10771_467	A	383	0.903302	0.0184311		SL10807_70	A	113	0.272947	0.0263843
SL10771_467	G	41	0.0966981	0.0184311		SL10807_70	T	301	0.727053	0.0263843
SL10778_124	A	2	0.0046729	0.00466197		SL10809_206	A	199	0.480676	0.0314651
SL10778_124	G	426	0.995327	0.00466197		SL10809_206	G	215	0.519324	0.0314651
SL10781_119	A	139	0.32783	0.0282884		SL10809_881	A	197	0.485222	0.0317173
SL10781_119	C	285	0.67217	0.0282884		SL10809_881	G	209	0.514778	0.0317173
SL10786_608	A	21	0.0490654	0.0138106		SL10811_116	A	404	0.971154	0.00940506
SL10786_608	G	407	0.950935	0.0138106		SL10811_116	G	12	0.0288462	0.00940506
SL10793_221	A	136	0.317757	0.0279955		SL10819_117	A	192	0.466019	0.0304172
SL10793_221	G	292	0.682243	0.0279955		SL10819_117	T	220	0.533981	0.0304172
SL10801_170	A	50	0.117925	0.0197618		SL10831_391	A	289	0.694712	0.0275612
SL10801_170	G	374	0.882075	0.0197618		SL10831_391	G	127	0.305288	0.0275612
SL10807_70	A	125	0.293427	0.0269333		SL10853_1329	A	99	0.242647	0.0271778
SL10807_70	T	301	0.706573	0.0269333		SL10853_1329	G	309	0.757353	0.0271778
SL10809_206	A	199	0.467136	0.0310605		SL10874_690	A	289	0.694712	0.0275612
SL10809_206	G	227	0.532864	0.0310605		SL10874_690	C	127	0.305288	0.0275612
SL10809_881	A	199	0.476077	0.0313316		SL10882_924	A	29	0.0700483	0.0161921
SL10809_881	G	219	0.523923	0.0313316		SL10882_924	T	385	0.929952	0.0161921
SL10811_116	A	414	0.96729	0.0102069		SL10886_699	A	178	0.427885	0.0307536
SL10811_116	G	14	0.0327103	0.0102069		SL10886_699	T	238	0.572115	0.0307536
SL10819_117	A	204	0.481132	0.0301756		SL10890_654	A	265	0.640097	0.0299506
SL10819_117	T	220	0.518868	0.0301756		SL10890_654	G	149	0.359903	0.0299506
SL10831_391	A	289	0.675234	0.027912		SL10909_238	A	130	0.3125	0.0276964
SL10831_391	G	139	0.324766	0.027912		SL10909_238	G	286	0.6875	0.0276964
SL10853_1329	A	101	0.240476	0.026771		SL10910_315	A	1	0.00240385	0.00239806
SL10853_1329	G	319	0.759524	0.026771		SL10910_315	G	415	0.997596	0.00239806
SL10874_690	A	289	0.675234	0.027912		SL10915_297	C	287	0.7	0.0277235
SL10874_690	C	139	0.324766	0.027912		SL10915_297	G	123	0.3	0.0277235
SL10882_924	A	41	0.0962441	0.0189412		SL10918_588	A	5	0.0120192	0.00531017
SL10882_924	T	385	0.903756	0.0189412		SL10918_588	G	411	0.987981	0.00531017
SL10886_699	A	182	0.433333	0.0307011		SL10923_448	A	413	0.992788	0.00413345
SL10886_699	T	238	0.566667	0.0307011		SL10923_448	G	3	0.00721154	0.00413345
SL10890_654	A	267	0.641827	0.0298565		SL10924_758	A	391	0.939904	0.0144221
SL10890_654	G	149	0.358173	0.0298565		SL10924_758	C	25	0.0600962	0.0144221
SL10909_238	A	142	0.331776	0.0280155		SL10945_281	A	10	0.0240385	0.00883858
SL10909_238	G	286	0.668224	0.0280155		SL10945_281	G	406	0.975962	0.00883858
SL10910_315	A	3	0.00714286	0.00530111		SL10952_387	A	392	0.942308	0.0129965
SL10910_315	G	417	0.992857	0.00530111		SL10952_387	T	24	0.0576923	0.0129965
SL10915_297	C	297	0.703791	0.027323		SL10959_258	A	130	0.317073	0.0283977
SL10915_297	G	125	0.296209	0.027323		SL10959_258	G	280	0.682927	0.0283977
SL10918_588	A	17	0.0397196	0.0122857		SL10963_93	A	54	0.129808	0.018925
SL10918_588	G	411	0.96028	0.0122857		SL10963_93	G	362	0.870192	0.018925
SL10923_448	A	413	0.969484	0.0110619		SL10969_611	A	208	0.507317	0.0307507
SL10923_448	G	13	0.0305164	0.0110619		SL10969_611	T	202	0.492683	0.0307507
SL10924_758	A	403	0.941589	0.0140342		SL10974_140	A	415	0.997596	0.00239806
SL10924_758	C	25	0.0584112	0.0140342		SL10974_140	C	1	0.00240385	0.00239806
SL10945_281	A	20	0.0469484	0.0133043		SL10978_371	A	34	0.0821256	0.0164563
SL10945_281	G	406	0.953052	0.0133043		SL10978_371	G	380	0.917874	0.0164563
SL10952_387	A	392	0.920188	0.0160198		SL20001_786	A	72	0.173077	0.0216449
SL10952_387	T	34	0.0798122	0.0160198		SL20001_786	C	344	0.826923	0.0216449
SL10959_258	A	140	0.333333	0.0286375		SL20017_699	A	110	0.270936	0.0256435
SL10959_258	G	280	0.666667	0.0286375		SL20017_699	G	296	0.729064	0.0256435
SL10963_93	A	66	0.154206	0.0208514		SL20023_486	A	279	0.687192	0.0282497
SL10963_93	G	362	0.845794	0.0208514		SL20023_486	T	127	0.312808	0.0282497
SL10969_611	A	208	0.495238	0.0304893		SL20027_428	A	390	0.942029	0.0147358
SL10969_611	T	212	0.504762	0.0304893		SL20027_428	G	24	0.057971	0.0147358
SL10974_140	A	415	0.988095	0.00709546		SL20028_94	A	315	0.76087	0.0257507
SL10974_140	C	5	0.0119048	0.00709546		SL20028_94	T	99	0.23913	0.0257507
SL10978_371	A	36	0.0865385	0.0169585		SL20037_731	A	1	0.00240385	0.00239806
SL10978_371	G	380	0.913462	0.0169585		SL20037_731	G	415	0.997596	0.00239806
SL20001_786	A	72	0.169014	0.0212129		SL20039_562	A	128	0.309179	0.0278407
SL20001_786	C	354	0.830986	0.0212129		SL20039_562	C	286	0.690821	0.0278407
SL20017_699	A	122	0.291866	0.0262924		SL20050_135	A	1	0.00240385	0.00239806
SL20017_699	G	296	0.708134	0.0262924		SL20050_135	G	415	0.997596	0.00239806
SL20023_486	A	285	0.691748	0.0279605		SL20059_542	A	77	0.185096	0.0207477
SL20023_486	T	127	0.308252	0.0279605		SL20059_542	C	339	0.814904	0.0207477
SL20027_428	A	398	0.938679	0.0150669		SL20096_69	A	140	0.336538	0.0290228
SL20027_428	G	26	0.0613208	0.0150669		SL20096_69	C	276	0.663462	0.0290228
SL20028_94	A	323	0.761792	0.0254981		SL20120_1245	A	40	0.0966184	0.0167819
SL20028_94	T	101	0.238208	0.0254981		SL20120_1245	G	374	0.903382	0.0167819
SL20037_731	A	3	0.00717703	0.00532636		SL20135_657	A	401	0.963942	0.0112541
SL20037_731	G	415	0.992823	0.00532636		SL20135_657	C	15	0.0360577	0.0112541
SL20039_562	A	138	0.325472	0.0281215		SL20141_109	A	16	0.0384615	0.00923816
SL20039_562	C	286	0.674528	0.0281215		SL20141_109	G	400	0.961538	0.00923816
SL20050_135	A	13	0.0303738	0.0114962		SL20145_1138	A	350	0.866337	0.0203459
SL20050_135	G	415	0.969626	0.0114962		SL20145_1138	C	54	0.133663	0.0203459
SL20059_542	A	89	0.207944	0.0221638		SL20153_506	C	414	1	0
SL20059_542	C	339	0.792056	0.0221638		SL20159_1147	A	375	0.901442	0.0187621
SL20096_69	A	142	0.339713	0.029057		SL20159_1147	C	41	0.0985577	0.0187621
SL20096_69	C	276	0.660287	0.029057		SL20162_414	A	47	0.112981	0.015649
SL20120_1245	A	40	0.0947867	0.0164887		SL20162_414	G	369	0.887019	0.015649
SL20120_1245	G	382	0.905213	0.0164887		SL20173_496	A	342	0.830097	0.0217384
SL20135_657	A	401	0.936916	0.0154265		SL20173_496	G	70	0.169903	0.0217384
SL20135_657	C	27	0.0630841	0.0154265		SL20176_341	A	1	0.00240385	0.00239806
SL20141_109	A	28	0.0654206	0.014084		SL20176_341	G	415	0.997596	0.00239806
SL20141_109	G	400	0.934579	0.014084		SL20181_382	A	23	0.0552885	0.0141105
SL20145_1138	A	350	0.866337	0.0203459		SL20181_382	G	393	0.944712	0.0141105
SL20145_1138	C	54	0.133663	0.0203459		SL20205_143	A	37	0.0889423	0.0160209
SL20153_506	A	2	0.00471698	0.00470584		SL20205_143	G	379	0.911058	0.0160209
SL20153_506	C	422	0.995283	0.00470584		SL20232_222	A	184	0.442308	0.0312713
SL20159_1147	A	375	0.880282	0.0205702		SL20232_222	G	232	0.557692	0.0312713
SL20159_1147	C	51	0.119718	0.0205702		SL20236_287	A	57	0.137681	0.017963
SL20162_414	A	57	0.133803	0.0178383		SL20236_287	G	357	0.862319	0.017963
SL20162_414	G	369	0.866197	0.0178383		SL20252_669	A	131	0.314904	0.0280844
SL20173_496	A	342	0.814286	0.0227164		SL20252_669	G	285	0.685096	0.0280844
SL20173_496	G	78	0.185714	0.0227164		SL20259_223	A	186	0.451456	0.0291321
SL20176_341	A	13	0.0303738	0.0114962		SL20259_223	G	226	0.548544	0.0291321
SL20176_341	G	415	0.969626	0.0114962		SL20275_1051	A	101	0.245146	0.0246906
SL20181_382	A	31	0.0731132	0.0164194		SL20275_1051	G	311	0.754854	0.0246906
SL20181_382	G	393	0.926887	0.0164194		SL20278_191	A	322	0.777778	0.0263618
SL20205_143	A	39	0.0915493	0.0162395		SL20278_191	G	92	0.222222	0.0263618
SL20205_143	G	387	0.908451	0.0162395		SL20279_349	A	59	0.143902	0.0201156
SL20232_222	A	184	0.440191	0.0311932		SL20279_349	G	351	0.856098	0.0201156
SL20232_222	G	234	0.559809	0.0311932		SL20284_298	C	4	0.00961538	0.00585033
SL20236_287	A	57	0.133803	0.0175267		SL20284_298	G	412	0.990385	0.00585033
SL20236_287	G	369	0.866197	0.0175267
SL20252_669	A	135	0.316901	0.0279172
SL20252_669	G	291	0.683099	0.0279172
SL20259_223	A	186	0.438679	0.0287708
SL20259_223	G	238	0.561321	0.0287708
SL20275_1051	A	111	0.263033	0.0253684
SL20275_1051	G	311	0.736967	0.0253684
SL20278_191	A	322	0.766667	0.0267544
SL20278_191	G	98	0.233333	0.0267544
SL20279_349	A	59	0.142512	0.0199453
SL20279_349	G	355	0.857488	0.0199453
SL20284_298	C	12	0.0283019	0.0108902
SL20284_298	G	412	0.971698	0.0108902
