# Supplementary material for: SNP genotyping reveals genetic diversity between cultivated landraces and contemporary varieties of tomato
Source: BMC Genomics. 2013 Nov 27;14(1):835. doi: 10.1186/1471-2164-14-835 (PMC4046682; doi:10.1186/1471-2164-14-835)
Supplement: Supplementary file 5 — Additional file 5: Table S5: Allele frequency in the predefined S. lycopersium subpopulations. (XLSX 25 KB) [file 12864_2013_5539_MOESM5_ESM.xlsx]

## Sheet: Foglio1
Supplementary table 5: Allele frequency in the predefined S. lycopersium subpopulations
Marker	Allele	Cherry	Fresh	Landraces	Processing
Acetyl_1	A	0.357143	1	0.986842	0.992308
Acetyl_1	G	0.642857	0	0.0131579	0.00769231
Acetyl_2	A	0.362069	1	0.986842	0.992308
Acetyl_2	G	0.637931	0	0.0131579	0.00769231
cont10557	A	0.35	0	0.0131579	0
cont10557	G	0.65	1	0.986842	1
enol	G	1	1	1	1
Le000721_133LXP	G	1	1	1	1
Le001035_37LXP	C	0.965517	1	1	0.992308
Le001035_37LXP	G	0.0344828	0	0	0.00769231
Le001091_48	A	0.116667	0.256757	0	0.257812
Le001091_48	C	0.883333	0.743243	1	0.742188
Le001440_93	A	0.883333	0.708333	0.96	0.723077
Le001440_93	G	0.116667	0.291667	0.04	0.276923
Le001470_184	A	0.589286	0.0945946	0.157895	0.0153846
Le001470_184	G	0.410714	0.905405	0.842105	0.984615
Le001857_68	A	0.233333	0.648649	0.967105	0.21875
Le001857_68	G	0.766667	0.351351	0.0328947	0.78125
Le002602_387	A	0.45	0.378378	0.0197368	0.515385
Le002602_387	G	0.55	0.621622	0.980263	0.484615
Le002822_199	A	0.3	0.108108	0.0131579	0.3
Le002822_199	G	0.7	0.891892	0.986842	0.7
Le003155_62	A	0.866667	0.540541	0.815789	0.730769
Le003155_62	G	0.133333	0.459459	0.184211	0.269231
Le005230_45	A	0.0833333	0.171429	0	0.257812
Le005230_45	T	0.916667	0.828571	1	0.742188
Le006551_63	C	0.683333	0.0675676	0.0197368	0.392308
Le006551_63	G	0.316667	0.932432	0.980263	0.607692
Ovate	A	0.383333	0.111111	0.684211	0.0461538
Ovate	C	0.616667	0.888889	0.315789	0.953846
SGN-U312316_186LXP	G	1	1	1	1
SGN-U312329_181LXP	G	1	1	1	1
SGN-U312411_612	A	0.683333	0.891892	0.407895	0.984615
SGN-U312411_612	C	0.316667	0.108108	0.592105	0.0153846
SGN-U312412_930	A	0.05	0	0	0
SGN-U312412_930	G	0.95	1	1	1
SGN-U312459_418bis	A	0.95	1	1	0.992308
SGN-U312459_418bis	T	0.05	0	0	0.00769231
SGN-U312459_84LXP	G	1	1	1	1
SGN-U312572_414	G	1	1	1	1
SGN-U312661_417bis	A	0.883333	0.805556	1	0.984615
SGN-U312661_417bis	G	0.116667	0.194444	0	0.0153846
SGN-U312690_358	A	0.25	0.108108	0.0131579	0
SGN-U312690_358	G	0.75	0.891892	0.986842	1
SGN-U312814_254	A	0.65	0.138889	0.568493	0.0923077
SGN-U312814_254	G	0.35	0.861111	0.431507	0.907692
SGN-U312843_241	A	0.0333333	0	0	0
SGN-U312843_241	G	0.966667	1	1	1
SGN-U313292_417	A	0.6	1	0.703947	1
SGN-U313292_417	G	0.4	0	0.296053	0
SGN-U313561_183	A	1	1	0.746667	1
SGN-U313561_183	G	0	0	0.253333	0
SGN-U314421_1389	A	1	0.959459	0.973684	1
SGN-U314421_1389	G	0	0.0405405	0.0263158	0
SGN-U314750_50	A	0.0333333	0	0	0
SGN-U314750_50	G	0.966667	1	1	1
SL10004_409	A	0.7	0.027027	0.0131579	0.00769231
SL10004_409	G	0.3	0.972973	0.986842	0.992308
SL10012_432	A	0.35	0	0.0131579	0
SL10012_432	C	0.65	1	0.986842	1
SL10015_808	T	1	1	1	1
SL10018_198	A	0.433333	0.0405405	0.287671	0.0307692
SL10018_198	G	0.566667	0.959459	0.712329	0.969231
SL10019_376	A	0.333333	0.175676	0	0.684615
SL10019_376	G	0.666667	0.824324	1	0.315385
SL10024_198	A	0.465517	0.414286	0.0131579	0.0153846
SL10024_198	C	0.534483	0.585714	0.986842	0.984615
SL10027_565	A	0.655172	0.986486	0.986842	1
SL10027_565	T	0.344828	0.0135135	0.0131579	0
SL10028_121	A	1	1	1	1
SL10039_813	A	0.0333333	0	0	0
SL10039_813	G	0.966667	1	1	1
SL10043_581	A	0.826087	0.405405	0.0133333	0.853846
SL10043_581	T	0.173913	0.594595	0.986667	0.146154
SL10050_734	A	0.283333	0.135135	0	0.679688
SL10050_734	C	0.716667	0.864865	1	0.320312
SL10082_607	A	0.383333	0	0	0
SL10082_607	C	0.616667	1	1	1
SL10099_434	G	1	1	1	1
SL10100_757	A	0.25	0.810811	0.980263	0.375
SL10100_757	G	0.75	0.189189	0.0197368	0.625
SL10104_307	A	0.8	0.905405	0.434211	0.915385
SL10104_307	G	0.2	0.0945946	0.565789	0.0846154
SL10106_923	T	1	1	1	1
SL10120_1159	A	0.216667	0.310811	0.810811	0.444444
SL10120_1159	G	0.783333	0.689189	0.189189	0.555556
SL10136_628	A	0.633333	0.932432	0.98	0.507692
SL10136_628	G	0.366667	0.0675676	0.02	0.492308
SL10138_760	A	1	1	1	1
SL10153_1154	A	0.05	0.324324	0	0.0307692
SL10153_1154	T	0.95	0.675676	1	0.969231
SL10153_407	A	0.05	0.324324	0	0.0307692
SL10153_407	C	0.95	0.675676	1	0.969231
SL10157_156	C	0.6	0.486486	0.0131579	0.414062
SL10157_156	G	0.4	0.513514	0.986842	0.585938
SL10162_350	A	0.833333	0.945946	0.907895	0.984615
SL10162_350	G	0.166667	0.0540541	0.0921053	0.0153846
SL10173_770	A	0.0333333	0	0	0.00769231
SL10173_770	G	0.966667	1	1	0.992308
SL10184_638	A	0.516667	0.891892	0.986842	0.710938
SL10184_638	G	0.483333	0.108108	0.0131579	0.289062
SL10187_423	A	0.266667	0.337838	0.00657895	0.230769
SL10187_423	G	0.733333	0.662162	0.993421	0.769231
SL10192_243	A	0.0333333	0	0	0.0384615
SL10192_243	G	0.966667	1	1	0.961538
SL10197_1376	A	0.0333333	0.0810811	0	0.0230769
SL10197_1376	G	0.966667	0.918919	1	0.976923
SL10197_519	A	0.0333333	0.0810811	0	0.0230769
SL10197_519	G	0.966667	0.918919	1	0.976923
SL10205_435	G	1	1	1	1
SL10206_98	A	0.0166667	0	0.144737	0.0230769
SL10206_98	G	0.983333	1	0.855263	0.976923
SL10215_722	A	0.916667	0.810811	0.439189	0.946154
SL10215_722	G	0.0833333	0.189189	0.560811	0.0538462
SL10218_246	C	1	1	1	1
SL10228_484	A	0.3	0.930556	0.960526	0.625
SL10228_484	C	0.7	0.0694444	0.0394737	0.375
SL10240_154	A	0.516667	0.662162	0.980263	0.884615
SL10240_154	G	0.483333	0.337838	0.0197368	0.115385
SL10242_149	A	0.883333	0.736111	1	0.742188
SL10242_149	T	0.116667	0.263889	0	0.257812
SL10259_338	G	1	1	1	1
SL10284_277	G	1	1	1	1
SL10303_283	A	0.0333333	0	0	0.00769231
SL10303_283	G	0.966667	1	1	0.992308
SL10315_362	C	0.0166667	0	0	0
SL10315_362	G	0.983333	1	1	1
SL10330_281	A	1	1	1	0.992308
SL10330_281	G	0	0	0	0.00769231
SL10346_156	A	0.95	0.986486	1	0.992308
SL10346_156	T	0.05	0.0135135	0	0.00769231
SL10347_1497	A	0.7	0.0675676	0.0394737	0.369231
SL10347_1497	G	0.3	0.932432	0.960526	0.630769
SL10373_526	A	0.75	0.189189	0.0197368	0.65873
SL10373_526	G	0.25	0.810811	0.980263	0.34127
SL10375_863	A	0.45	0.0540541	0.0131579	0.015625
SL10375_863	T	0.55	0.945946	0.986842	0.984375
SL10377_340	G	1	1	1	1
SL10381_1464	A	0.0333333	0.337838	0	0.0307692
SL10381_1464	G	0.966667	0.662162	1	0.969231
SL10386_455	A	0.0666667	0.0405405	0	0.284615
SL10386_455	C	0.933333	0.959459	1	0.715385
SL10390_312	A	0.4	0.0540541	0.0263158	0.0769231
SL10390_312	G	0.6	0.945946	0.973684	0.923077
SL10401_823	A	0.466667	0.27027	0.373333	0.353846
SL10401_823	T	0.533333	0.72973	0.626667	0.646154
SL10402_263	G	1	1	1	1
SL10425_788	G	1	1	1	1
SL10432_44	A	0.283333	0.375	0.0657895	0.692308
SL10432_44	C	0.716667	0.625	0.934211	0.307692
SL10434_488	A	1	1	1	0.853846
SL10434_488	G	0	0	0	0.146154
SL10437_373	A	0.410714	0.180556	0	0.715385
SL10437_373	T	0.589286	0.819444	1	0.284615
SL10438_377	G	1	1	1	1
SL10445_1141	A	0.983333	1	0.796053	0.976923
SL10445_1141	G	0.0166667	0	0.203947	0.0230769
SL10450_71	A	0.65	0.824324	1	0.269231
SL10450_71	G	0.35	0.175676	0	0.730769
SL10454_105	A	0	0.148649	0	0.107692
SL10454_105	C	1	0.851351	1	0.892308
SL10458_952	A	0.0166667	0	0	0
SL10458_952	C	0.983333	1	1	1
SL10469_202	A	0.75	0.189189	0.0197368	0.645161
SL10469_202	C	0.25	0.810811	0.980263	0.354839
SL10471_963	A	0.35	0	0.0131579	0
SL10471_963	G	0.65	1	0.986842	1
SL10483_141	A	0.866667	0.972973	1	0.730769
SL10483_141	G	0.133333	0.027027	0	0.269231
SL10485_525	A	0.7	0.0694444	0.04	0.359375
SL10485_525	C	0.3	0.930556	0.96	0.640625
SL10493_132	A	1	1	1	1
SL10498_159	G	1	1	1	1
SL10533_249	A	1	1	1	1
SL10535_587	C	1	1	1	1
SL10539_119	T	1	1	1	1
SL10554_290	A	0.983333	0.932432	1	0.984615
SL10554_290	G	0.0166667	0.0675676	0	0.0153846
SL10595_671	A	0.916667	0.864865	0.986667	0.946154
SL10595_671	C	0.0833333	0.135135	0.0133333	0.0538462
SL10629_1110	A	0.844828	1	1	1
SL10629_1110	G	0.155172	0	0	0
SL10637_528	A	0.8	0.138889	0.0921053	0.361538
SL10637_528	T	0.2	0.861111	0.907895	0.638462
SL10639_108	A	0.5	0.847222	0.980263	0.507937
SL10639_108	G	0.5	0.152778	0.0197368	0.492063
SL10649_1116	A	0.45	0.864865	0.986842	0.320312
SL10649_1116	G	0.55	0.135135	0.0131579	0.679688
SL10670_292	A	1	1	1	0.992308
SL10670_292	G	0	0	0	0.00769231
SL10675_164	A	0.116667	0.25	0.534247	0.161538
SL10675_164	G	0.883333	0.75	0.465753	0.838462
SL10678_608	A	0.0833333	0.0405405	0	0.123077
SL10678_608	C	0.916667	0.959459	1	0.876923
SL10693_51	A	0.844828	1	1	1
SL10693_51	G	0.155172	0	0	0
SL10701_495	A	1	1	1	0.992308
SL10701_495	G	0	0	0	0.00769231
SL10715_489	A	0.616667	1	1	1
SL10715_489	G	0.383333	0	0	0
SL10724_1217	A	0.283333	0.905405	0.980263	0.376923
SL10724_1217	G	0.716667	0.0945946	0.0197368	0.623077
SL10729_155	A	1	1	1	1
SL10736_542	A	0.983333	1	1	1
SL10736_542	G	0.0166667	0	0	0
SL10768_412	A	0.224138	0	0.00666667	0.00769231
SL10768_412	G	0.775862	1	0.993333	0.992308
SL10771_467	A	0.948276	0.689189	1	0.976923
SL10771_467	G	0.0517241	0.310811	0	0.0230769
SL10778_124	G	1	1	1	1
SL10781_119	A	0.672414	0.324324	0.0197368	0.476562
SL10781_119	C	0.327586	0.675676	0.980263	0.523438
SL10786_608	A	0.0333333	0.0540541	0	0.0230769
SL10786_608	G	0.966667	0.945946	1	0.976923
SL10793_221	A	0.583333	0.148649	0.0197368	0.669231
SL10793_221	G	0.416667	0.851351	0.980263	0.330769
SL10801_170	A	0.533333	0.0972222	0.0131579	0.0538462
SL10801_170	G	0.466667	0.902778	0.986842	0.946154
SL10807_70	A	0.266667	0.152778	0.0131579	0.646154
SL10807_70	T	0.733333	0.847222	0.986842	0.353846
SL10809_206	A	0.766667	0.5	0.0328947	0.867188
SL10809_206	G	0.233333	0.5	0.967105	0.132812
SL10809_881	A	0.758621	0.513889	0.0333333	0.880952
SL10809_881	G	0.241379	0.486111	0.966667	0.119048
SL10811_116	A	0.8	1	1	1
SL10811_116	G	0.2	0	0	0
SL10819_117	A	0.733333	0.5	0.173333	0.664062
SL10819_117	T	0.266667	0.5	0.826667	0.335938
SL10831_391	A	0.35	0.689189	0.980263	0.523077
SL10831_391	G	0.65	0.310811	0.0197368	0.476923
SL10853_1329	A	0.3	0.0428571	0.0131579	0.603175
SL10853_1329	G	0.7	0.957143	0.986842	0.396825
SL10874_690	A	0.35	0.689189	0.980263	0.523077
SL10874_690	C	0.65	0.310811	0.0197368	0.476923
SL10882_924	A	0.396552	0.027027	0.0131579	0.0153846
SL10882_924	T	0.603448	0.972973	0.986842	0.984615
SL10886_699	A	0.766667	0.256757	0.0394737	0.823077
SL10886_699	T	0.233333	0.743243	0.960526	0.176923
SL10890_654	A	0.724138	0.918919	0.427632	0.692308
SL10890_654	G	0.275862	0.0810811	0.572368	0.307692
SL10909_238	A	0.35	0.202703	0	0.723077
SL10909_238	G	0.65	0.797297	1	0.276923
SL10910_315	A	0.0166667	0	0	0
SL10910_315	G	0.983333	1	1	1
SL10915_297	C	0.344828	0.689189	0.993333	0.523438
SL10915_297	G	0.655172	0.310811	0.00666667	0.476562
SL10918_588	A	0.0333333	0.0135135	0.0131579	0
SL10918_588	G	0.966667	0.986486	0.986842	1
SL10923_448	A	0.983333	0.986486	1	0.992308
SL10923_448	G	0.0166667	0.0135135	0	0.00769231
SL10924_758	A	0.95	0.864865	0.934211	0.984615
SL10924_758	C	0.05	0.135135	0.0657895	0.0153846
SL10945_281	A	0.166667	0	0	0
SL10945_281	G	0.833333	1	1	1
SL10952_387	A	0.783333	0.851351	1	1
SL10952_387	T	0.216667	0.148649	0	0
SL10959_258	A	0.517241	0.25	0.328947	0.25
SL10959_258	G	0.482759	0.75	0.671053	0.75
SL10963_93	A	0.3	0.027027	0	0.261538
SL10963_93	G	0.7	0.972973	1	0.738462
SL10969_611	A	0.65	0.680556	0.277027	0.607692
SL10969_611	T	0.35	0.319444	0.722973	0.392308
SL10974_140	A	1	1	1	0.992308
SL10974_140	C	0	0	0	0.00769231
SL10978_371	A	0.166667	0.0138889	0	0.176923
SL10978_371	G	0.833333	0.986111	1	0.823077
SL20001_786	A	0.483333	0.337838	0.0197368	0.115385
SL20001_786	C	0.516667	0.662162	0.980263	0.884615
SL20017_699	A	0.137931	0.471429	0.0133333	0.523438
SL20017_699	G	0.862069	0.528571	0.986667	0.476562
SL20023_486	A	0.589286	0.819444	1	0.277778
SL20023_486	T	0.410714	0.180556	0	0.722222
SL20027_428	A	0.6	1	1	1
SL20027_428	G	0.4	0	0	0
SL20028_94	A	0.3	0.932432	0.973333	0.630769
SL20028_94	T	0.7	0.0675676	0.0266667	0.369231
SL20037_731	A	0.0166667	0	0	0
SL20037_731	G	0.983333	1	1	1
SL20039_562	A	0.766667	0.162162	0.0197368	0.523438
SL20039_562	C	0.233333	0.837838	0.980263	0.476562
SL20050_135	A	0.0166667	0	0	0
SL20050_135	G	0.983333	1	1	1
SL20059_542	A	0.266667	0.405405	0.00657895	0.230769
SL20059_542	C	0.733333	0.594595	0.993421	0.769231
SL20096_69	A	0.583333	0.148649	0.0197368	0.7
SL20096_69	C	0.416667	0.851351	0.980263	0.3
SL20120_1245	A	0.116667	0.0945946	0.0131579	0.1875
SL20120_1245	G	0.883333	0.905405	0.986842	0.8125
SL20135_657	A	0.916667	0.959459	0.967105	0.984615
SL20135_657	C	0.0833333	0.0405405	0.0328947	0.0153846
SL20141_109	A	0.0333333	0.0405405	0	0.0846154
SL20141_109	G	0.966667	0.959459	1	0.915385
SL20145_1138	A	0.66	1	1	0.715385
SL20145_1138	C	0.34	0	0	0.284615
SL20153_506	C	1	1	1	1
SL20159_1147	A	0.4	0.972973	0.986842	0.992308
SL20159_1147	C	0.6	0.027027	0.0131579	0.00769231
SL20162_414	A	0.0833333	0.148649	0	0.238462
SL20162_414	G	0.916667	0.851351	1	0.761538
SL20173_496	A	0.55	0.685714	1	0.838462
SL20173_496	G	0.45	0.314286	0	0.161538
SL20176_341	A	0.0166667	0	0	0
SL20176_341	G	0.983333	1	1	1
SL20181_382	A	0.383333	0	0	0
SL20181_382	G	0.616667	1	1	1
SL20205_143	A	0.05	0	0	0.261538
SL20205_143	G	0.95	1	1	0.738462
SL20232_222	A	0.15	0.513514	0.763158	0.161538
SL20232_222	G	0.85	0.486486	0.236842	0.838462
SL20236_287	A	0.2	0.121622	0.0526316	0.21875
SL20236_287	G	0.8	0.878378	0.947368	0.78125
SL20252_669	A	0.666667	0.324324	0.0197368	0.492308
SL20252_669	G	0.333333	0.675676	0.980263	0.507692
SL20259_223	A	0.316667	0.652778	0.333333	0.538462
SL20259_223	G	0.683333	0.347222	0.666667	0.461538
SL20275_1051	A	0.5	0.319444	0.12	0.230769
SL20275_1051	G	0.5	0.680556	0.88	0.769231
SL20278_191	A	0.583333	0.77027	0.746667	0.907692
SL20278_191	G	0.416667	0.22973	0.253333	0.0923077
SL20279_349	A	0.155172	0.0810811	0.0133333	0.328125
SL20279_349	G	0.844828	0.918919	0.986667	0.671875
SL20284_298	C	0.05	0	0	0.00769231
SL20284_298	G	0.95	1	1	0.992308
