# Supplementary material for: SNP genotyping reveals genetic diversity between cultivated landraces and contemporary varieties of tomato
Source: BMC Genomics. 2013 Nov 27;14(1):835. doi: 10.1186/1471-2164-14-835 (PMC4046682; doi:10.1186/1471-2164-14-835)
Supplement: Supplementary file 6 — Additional file 6: Table S6: Statistical significance of the pairwise analysis of the allelic richness per locus in the predefined S. lycopersicum groups. (XLSX 9 KB) [file 12864_2013_5539_MOESM6_ESM.xlsx]

## Sheet: Foglio1
Supplementary table 6: Statistical significance of the pairwise analysis of the allelic richness per locus in the predefined S. lycopersicum groups
		Cherry	Fresh	Landraces	Processing
	Cherry	1
	Fresh	<0.001	1
	Landraces	<0.001	0.002	1
	Processing	<0.001	0.807	0.001	1
p-value calculated using the Wilcoxon-Mann-Whitney test
The Kolmogorov-Smirnov test for normality was significant (p<0.01) for all comparison
