# Supplementary material for: SNP genotyping reveals genetic diversity between cultivated landraces and contemporary varieties of tomato
Source: BMC Genomics. 2013 Nov 27;14(1):835. doi: 10.1186/1471-2164-14-835 (PMC4046682; doi:10.1186/1471-2164-14-835)
Supplement: Supplementary file 8 — Additional file 8: Table S7: Membership coefficients (Q-matrix) of the genotypes based on STRUCTURE and CLUMPP analyses. (XLSX 52 KB) [file 12864_2013_5539_MOESM8_ESM.xlsx]

## Sheet: Foglio1
Supplementary table 7: Membership coefficients (Q-matrix) of the genotypes based on STRUCTURE and CLUMPP analyses
Genotype	All SNPs; K=7								Non coding SNPs; K=7								Coding SNPs; K=10
	Cluster 1	Cluster 2	Cluster 3	Cluster 4	Cluster 5	Cluster 6	Cluster 7		Cluster 1	Cluster 2	Cluster 3	Cluster 4	Cluster 5	Cluster 6	Cluster 7		Cluster 1	Cluster 2	Cluster 3	Cluster 4	Cluster 5	Cluster 6	Cluster 7	Cluster 8	Cluster 9	Cluster 10
Agro/Nocerino_13	0.001	0.0005	0.9691	0.0099	0.001	0.0008	0.0177		0.001	0.0011	0.0035	0.0001	0.0018	0.988	0.0045		0.002	0.0014	0.0019	0.076	0.001	0.8978	0.0041	0.0019	0.0096	0.0043
Agro/Nocerino_14	0.001	0.0002	0.9938	0.0011	0.001	0.0007	0.0022		0.001	0.001	0.0028	0	0.0015	0.9907	0.003		0.0019	0.001	0.0013	0.0059	0.001	0.9787	0.0028	0.0018	0.0021	0.0035
Agro/Nocerino_16	0.001	0.0007	0.9892	0.0038	0.001	0.0008	0.0035		0.001	0.0011	0.0189	0.0001	0.0017	0.9712	0.006		0.0019	0.001	0.0014	0.0059	0.001	0.9784	0.0028	0.0018	0.0021	0.0037
Agro/Nocerino_18	0.0014	0.001	0.9684	0.0232	0.0012	0.001	0.0038		0.0011	0.0022	0.0183	0.0001	0.0015	0.9655	0.0113		0.002	0.001	0.002	0.0059	0.001	0.9765	0.0047	0.0018	0.0016	0.0035
Agro/Nocerino_19	0.0011	0.0003	0.9867	0.0054	0.0013	0.0008	0.0044		0.001	0.0019	0.0403	0.0001	0.0304	0.9207	0.0056		0.003	0.001	0.0025	0.103	0.0019	0.2758	0.1684	0.0033	0.0692	0.372
Agro/Nocerino_2	0.001	0.0002	0.9661	0.0282	0.001	0.0008	0.0027		0.001	0.0011	0.0077	0	0.0017	0.984	0.0045		0.002	0.001	0.002	0.006	0.001	0.9765	0.0046	0.0018	0.0016	0.0035
Agro/Nocerino_21	0.0012	0.0005	0.9513	0.0326	0.0017	0.0009	0.0118		0.0011	0.0032	0.0239	0.0001	0.0033	0.9114	0.057		0.0067	0.001	0.0056	0.017	0.0036	0.8927	0.0307	0.0068	0.0048	0.0311
Agro/Nocerino_22	0.0593	0.0003	0.1411	0.0004	0.0069	0.001	0.791		0.0012	0.0578	0.0189	0.0009	0.0014	0.1504	0.7694		0.0046	0.001	0.0035	0.2028	0.0022	0.0058	0.0064	0.0089	0.1013	0.6635
Agro/Nocerino_3	0.0013	0.0004	0.7055	0.0172	0.0019	0.001	0.2727		0.001	0.0022	0.0999	0	0.0921	0.514	0.2908		0.0033	0.001	0.0028	0.0851	0.002	0.2076	0.3663	0.0038	0.0033	0.3248
Agro/Nocerino_4	0.001	0.0003	0.9933	0.0013	0.001	0.0007	0.0024		0.001	0.001	0.0033	0	0.0016	0.9898	0.0033		0.0018	0.001	0.0015	0.006	0.001	0.9784	0.0028	0.0018	0.002	0.0037
Agro/Nocerino_5	0.0214	0.0011	0.7561	0.0085	0.0038	0.0022	0.2069		0.0014	0.0018	0.0709	0.001	0.0687	0.5522	0.304		0.0284	0.0021	0.0273	0.0297	0.0101	0.8588	0.0051	0.0246	0.0038	0.0101
Agro/Nocerino_6	0.0012	0.0009	0.8946	0.0007	0.0024	0.001	0.0992		0.0013	0.003	0.0082	0	0.0034	0.9026	0.0815		0.002	0.001	0.002	0.9738	0.0011	0.009	0.0032	0.0021	0.0019	0.0039
Agro/Nocerino_7	0.001	0.0003	0.8928	0.0945	0.0014	0.0008	0.0092		0.001	0.0018	0.1796	0.0001	0.0127	0.7424	0.0624		0.002	0.001	0.002	0.0058	0.001	0.9767	0.0046	0.0018	0.0015	0.0036
Agro/Nocerino_8	0.001	0.0006	0.9889	0.0034	0.001	0.0008	0.0043		0.001	0.0011	0.0191	0.0001	0.0017	0.971	0.006		0.0029	0.001	0.0025	0.0504	0.0014	0.8058	0.0889	0.0031	0.0221	0.0219
Agro/Nocerino_9	0.001	0.0005	0.9876	0.0052	0.001	0.0008	0.0039		0.001	0.0011	0.023	0.0001	0.002	0.9645	0.0083		0.0019	0.001	0.0012	0.006	0.001	0.9781	0.0031	0.0018	0.0021	0.0038
Anita	0.2808	0.0012	0.0167	0.0015	0.0031	0.4967	0.1999		0.6414	0.022	0.1772	0.001	0.0071	0.0448	0.1064		0.0048	0.0019	0.9009	0.0128	0.0097	0.0078	0.0063	0.0335	0.0057	0.0166
Area_Vesuviana_14	0.001	0.0004	0.9932	0.0008	0.001	0.0008	0.0028		0.001	0.0012	0.0028	0.0001	0.0015	0.9893	0.0041		0.0019	0.001	0.0015	0.0058	0.001	0.9783	0.0028	0.0018	0.002	0.0039
Area_Vesuviana_31	0.0014	0.001	0.9683	0.0234	0.0011	0.001	0.0038		0.0011	0.0022	0.0189	0.0001	0.0015	0.9646	0.0116		0.002	0.001	0.002	0.0059	0.001	0.9765	0.0048	0.0018	0.0015	0.0035
Atermona	0.5456	0.001	0.0072	0.0009	0.0937	0.0012	0.3504		0.0018	0.5149	0.1228	0.0009	0.0037	0.0217	0.3341		0.0202	0.001	0.1063	0.0258	0.0092	0.0096	0.0111	0.6908	0.0145	0.1115
Auspicio	0.0907	0.001	0.0298	0.0003	0.0106	0.3123	0.5553		0.3873	0.0142	0.0146	0.0002	0.0044	0.0718	0.5075		0.0111	0.0012	0.8656	0.0183	0.0059	0.0097	0.0082	0.0354	0.0098	0.0348
BB_Sel_Por	0.0393	0.0035	0.001	0.001	0.6345	0.2784	0.0423		0.2962	0.6076	0.0566	0.001	0.0022	0.0015	0.0349		0.0337	0.0111	0.012	0.002	0.9098	0.002	0.0028	0.0064	0.0126	0.0076
Birba	0.0821	0.3784	0.0021	0.0039	0.003	0.4129	0.1176		0.4808	0.0026	0.0475	0.0129	0.3554	0.0025	0.0984		0.0195	0.0963	0.1201	0.0044	0.3349	0.0036	0.3162	0.0626	0.006	0.0364
Cancello	0.0421	0.0107	0.0097	0.0011	0.0583	0.864	0.0141		0.925	0.0169	0.0206	0.0009	0.004	0.0125	0.0201		0.0055	0.0019	0.0048	0.002	0.9677	0.002	0.0021	0.0037	0.0014	0.0089
Carioca	0.1729	0.0016	0.0011	0.0005	0.0014	0.7046	0.1179		0.9203	0.0042	0.0138	0.0009	0.0013	0.002	0.0576		0.002	0.001	0.9763	0.002	0.0067	0.0014	0.0015	0.0058	0.0012	0.0021
Carlota	0.7005	0.0026	0.0165	0.0014	0.0683	0.1023	0.1084		0.2729	0.271	0.3091	0.001	0.0092	0.0425	0.0943		0.0039	0.002	0.1917	0.0061	0.006	0.0037	0.0043	0.7683	0.0024	0.0116
Carnaby	0.1286	0.0159	0.0026	0.0021	0.352	0.4629	0.036		0.4361	0.3607	0.1512	0.0025	0.032	0.0044	0.0131		0.0333	0.0014	0.0151	0.0038	0.9177	0.003	0.0034	0.0086	0.0019	0.0118
Caronte	0.5414	0.001	0.0114	0.0013	0.1646	0.001	0.2793		0.0011	0.4279	0.277	0.0005	0.0036	0.0412	0.2487		0.2047	0.001	0.0562	0.012	0.0181	0.0051	0.005	0.6527	0.0049	0.0403
Casarbore	0.0019	0.0009	0.8301	0.0958	0.0023	0.001	0.068		0.001	0.0021	0.1948	0.0001	0.0014	0.7859	0.0147		0.0051	0.001	0.0038	0.0823	0.0023	0.123	0.2777	0.0092	0.0143	0.4813
Cayambe	0.1055	0.0092	0.0012	0.0002	0.0794	0.6775	0.127		0.8329	0.0474	0.0275	0.0002	0.01	0.0013	0.0807		0.0087	0.002	0.039	0.0086	0.8067	0.0048	0.0051	0.0267	0.0027	0.0958
Cirio3	0.034	0.0041	0.1001	0.0004	0.633	0.2255	0.0028		0.1893	0.6121	0.096	0.0008	0.0027	0.094	0.0052		0.1409	0.0093	0.003	0.2407	0.4515	0.0033	0.0066	0.0077	0.0134	0.1236
Cohiba	0.0755	0.0104	0.0072	0.0006	0.2833	0.6128	0.0101		0.5137	0.2241	0.2256	0.0008	0.0069	0.014	0.0149		0.0238	0.002	0.0107	0.0048	0.9378	0.0033	0.0035	0.0042	0.0022	0.0077
Corallo	0.7454	0.0043	0.0134	0.0018	0.1049	0.0633	0.0669		0.1417	0.4207	0.3758	0.0011	0.008	0.0138	0.0389		0.0068	0.0033	0.2108	0.0074	0.0097	0.0048	0.0056	0.7331	0.0035	0.015
Corbara_1:6	0.0018	0.0009	0.9513	0.0017	0.0029	0.001	0.0404		0.0018	0.0032	0.0078	0.0001	0.0036	0.925	0.0585		0.0025	0.001	0.0022	0.0301	0.0018	0.6196	0.3284	0.0029	0.0023	0.0092
Corbara_2:7	0.0012	0.001	0.9133	0.0785	0.0011	0.001	0.0039		0.001	0.0016	0.133	0.0002	0.0022	0.8542	0.0078		0.0055	0.0014	0.0048	0.0123	0.0033	0.8512	0.0882	0.006	0.0032	0.0241
Coronel	0.1296	0.0031	0.0011	0.0006	0.001	0.7138	0.1508		0.808	0.0018	0.1183	0.001	0.0032	0.0017	0.066		0.002	0.001	0.9797	0.002	0.0046	0.0018	0.0015	0.0038	0.0013	0.0023
Dardo	0.0355	0.7552	0.0011	0.0038	0.0017	0.1931	0.0097		0.2404	0.0016	0.0803	0.0115	0.6521	0.0011	0.013		0.0022	0.981	0.0023	0.0022	0.0031	0.0022	0.0023	0.0016	0.0012	0.0019
Datterino Esa	0.0035	0.9333	0.0011	0.0049	0.0011	0.0549	0.0012		0.0814	0.0012	0.0035	0.0236	0.8874	0.0014	0.0015		0.0014	0.9873	0.0012	0.0012	0.0021	0.0013	0.0018	0.0013	0.0011	0.0013
Datterino_Lodato	0.0294	0.7268	0.0011	0.0046	0.0036	0.2326	0.0019		0.1097	0.0046	0.0194	0.0191	0.8434	0.0011	0.0027		0.0192	0.7714	0.023	0.0151	0.1022	0.0187	0.0051	0.0081	0.0021	0.0351
Datterino_Semiorto	0.0053	0.7601	0.031	0.0083	0.001	0.041	0.1533		0.061	0.0011	0.0083	0.0307	0.848	0.0108	0.0401		0.0019	0.69	0.0088	0.1127	0.0022	0.127	0.0094	0.0146	0.0056	0.0278
Decio	0.1726	0.0031	0.0223	0.0135	0.2415	0.4166	0.1304		0.5684	0.165	0.0424	0.0145	0.0205	0.0684	0.1208		0.0708	0.0014	0.0386	0.0103	0.7435	0.006	0.0067	0.1012	0.0054	0.0161
Defender	0.0934	0.0044	0.0071	0.0015	0.0453	0.5757	0.2726		0.6954	0.0055	0.1071	0.001	0.0338	0.0137	0.1436		0.1346	0.0015	0.2355	0.006	0.5863	0.0042	0.0051	0.0107	0.0027	0.0134
Diaz	0.1117	0.0087	0.017	0.0023	0.136	0.5222	0.2021		0.4651	0.0511	0.1117	0.001	0.0277	0.0692	0.2743		0.0434	0.0036	0.0174	0.0045	0.667	0.0032	0.0378	0.1069	0.0031	0.1132
Discovery	0.1374	0.0016	0.0075	0.0006	0.0035	0.4861	0.3632		0.5256	0.0082	0.1569	0.0008	0.0095	0.0261	0.2729		0.002	0.001	0.9775	0.0024	0.0043	0.002	0.0022	0.0041	0.0015	0.003
Docet	0.0795	0.0011	0.0339	0.0018	0.0124	0.5081	0.3632		0.6654	0.0033	0.0271	0.0001	0.0093	0.0801	0.2147		0.0197	0.001	0.8801	0.0051	0.0181	0.0036	0.0034	0.0603	0.0024	0.0063
Elba	0.3084	0.0013	0.0061	0.0011	0.0046	0.5165	0.162		0.7023	0.0289	0.1687	0.001	0.0045	0.0147	0.0799		0.0051	0.0017	0.9279	0.0089	0.0082	0.006	0.005	0.0226	0.0039	0.0107
Elgon	0.1011	0.0117	0.001	0.0002	0.0015	0.8804	0.0041		0.6949	0.0015	0.2976	0.0008	0.0024	0.001	0.0018		0.0044	0.0018	0.0054	0.0014	0.7826	0.001	0.0017	0.0027	0.0012	0.1978
Ercolano_2	0.001	0.0009	0.8953	0.0984	0.001	0.0008	0.0026		0.001	0.001	0.1853	0.0001	0.0029	0.8057	0.004		0.002	0.001	0.002	0.0087	0.001	0.6006	0.3756	0.0023	0.0016	0.0052
Ercole	0.3396	0.0428	0.029	0.0057	0.0892	0.355	0.1386		0.3071	0.231	0.3031	0.0053	0.0705	0.0244	0.0586		0.0628	0.0058	0.0134	0.0852	0.5964	0.0355	0.0724	0.0862	0.0117	0.0308
Etnico	0.0021	0.0012	0.2257	0.0351	0.0016	0.0012	0.7331		0.0025	0.0024	0.033	0.0004	0.0078	0.2078	0.7461		0.0027	0.001	0.002	0.9317	0.0016	0.0461	0.0045	0.0028	0.0022	0.0054
Everton	0.0737	0.2249	0.0024	0.0014	0.1011	0.5906	0.0059		0.4302	0.0092	0.1833	0.0011	0.3579	0.0034	0.0149		0.0177	0.009	0.0157	0.0073	0.7627	0.0067	0.0139	0.0066	0.0032	0.1572
Faino	0.0157	0.0119	0.5352	0.0563	0.3671	0.0054	0.0084		0.0082	0.3414	0.1167	0.0024	0.0242	0.4933	0.0138		0.3514	0.0049	0.004	0.0281	0.0606	0.2821	0.2239	0.0095	0.0025	0.033
Fiaschetto_Determinato	0.0021	0.0004	0.8803	0.0974	0.0017	0.001	0.0171		0.0011	0.0029	0.1555	0.0001	0.0019	0.8144	0.0241		0.0032	0.001	0.0027	0.0859	0.002	0.2071	0.3648	0.0041	0.0034	0.3258
Franco	0.1543	0.0157	0.0027	0.0022	0.2244	0.5946	0.0061		0.4855	0.1696	0.3006	0.0052	0.0264	0.004	0.0087		0.0414	0.0029	0.0059	0.0048	0.9152	0.0031	0.0053	0.0078	0.0023	0.0113
Galeon	0.054	0.0014	0.3359	0.0347	0.0432	0.3459	0.185		0.4681	0.0093	0.0704	0.0016	0.0088	0.3722	0.0697		0.0197	0.005	0.633	0.1392	0.0395	0.0741	0.0253	0.0416	0.0088	0.0137
Genius	0.1432	0.0079	0.1688	0.0044	0.0539	0.4511	0.1707		0.4212	0.0804	0.2165	0.0011	0.0171	0.2224	0.0413		0.1423	0.0022	0.0531	0.0383	0.5328	0.0136	0.0162	0.0654	0.0215	0.1145
Gia_Giu	0.001	0.001	0.8946	0.0989	0.001	0.0008	0.0027		0.001	0.0011	0.1987	0	0.0014	0.792	0.0058		0.0019	0.0019	0.0015	0.0043	0.001	0.9151	0.0678	0.002	0.0015	0.003
Giallo	0.0018	0.0009	0.865	0.0974	0.0021	0.001	0.0318		0.001	0.0019	0.195	0.0001	0.0014	0.7892	0.0114		0.0043	0.001	0.0034	0.0769	0.0022	0.1396	0.302	0.0063	0.0084	0.4559
Goldmar	0.0484	0.0021	0.2062	0.006	0.029	0.001	0.7073		0.0011	0.0134	0.0842	0.001	0.0928	0.2034	0.6041		0.053	0.0015	0.0331	0.0209	0.0036	0.0274	0.0524	0.3087	0.0329	0.4666
Gordon	0.0469	0.0075	0.0025	0.0007	0.5184	0.4109	0.0131		0.333	0.4605	0.1392	0.0009	0.0098	0.0091	0.0474		0.0184	0.0046	0.0076	0.002	0.9315	0.002	0.0032	0.0103	0.0021	0.0183
Gotico	0.0018	0.0012	0.2236	0.0386	0.0016	0.0012	0.732		0.0022	0.0023	0.0332	0.0003	0.0022	0.2035	0.7563		0.0027	0.001	0.0022	0.9254	0.002	0.0478	0.0068	0.0028	0.0024	0.0069
Grottaminarda	0.0018	0.0004	0.9509	0.0354	0.0018	0.001	0.0087		0.001	0.0026	0.0657	0.0003	0.0074	0.9068	0.0162		0.0032	0.001	0.0026	0.0995	0.002	0.2493	0.2529	0.004	0.0358	0.3498
Guardalete	0.0912	0.0094	0.0276	0.0186	0.0158	0.6402	0.1972		0.6334	0.0108	0.1182	0.0294	0.0064	0.0534	0.1485		0.0168	0.0015	0.0289	0.0078	0.8953	0.0052	0.0063	0.0198	0.0035	0.0149
Gulliver	0.0551	0.001	0.4499	0.0014	0.0044	0.1438	0.3443		0.1563	0.0075	0.1182	0.0009	0.076	0.431	0.2101		0.0048	0.002	0.2243	0.533	0.0442	0.0076	0.0072	0.1555	0.0098	0.0116
Heinz_1706	0.0101	0.0019	0.7019	0.021	0.0028	0.0339	0.2284		0.0476	0.0037	0.1166	0.0008	0.0966	0.5649	0.1698		0.0058	0.0043	0.0043	0.4019	0.0024	0.3163	0.2176	0.0075	0.0061	0.0338
Heline	0.0276	0.0017	0.7799	0.0538	0.0083	0.002	0.1267		0.0029	0.0052	0.1291	0.0005	0.0777	0.6238	0.1608		0.0048	0.0074	0.0041	0.5513	0.0027	0.1847	0.1432	0.0234	0.0502	0.0281
Herdon	0.1002	0.0101	0.0646	0.0029	0.0295	0.7165	0.0763		0.6939	0.0507	0.1645	0.001	0.0098	0.0488	0.0313		0.0034	0.0095	0.0192	0.0099	0.7719	0.0076	0.0265	0.0119	0.0026	0.1376
Hypnos	0.4776	0.0489	0.0086	0.0037	0.0819	0.376	0.0033		0.4809	0.2703	0.2265	0.001	0.0068	0.005	0.0095		0.0066	0.0223	0.0095	0.0029	0.7939	0.0116	0.0796	0.0549	0.0097	0.0089
Ibr_Grapp	0.344	0.001	0.146	0.024	0.2443	0.0011	0.2396		0.0015	0.3742	0.1467	0.001	0.0058	0.1482	0.3226		0.3552	0.0013	0.0279	0.0126	0.0164	0.0337	0.0399	0.371	0.0093	0.1328
Isi_17548	0.0771	0.0363	0.004	0.0013	0.2053	0.6701	0.0059		0.5502	0.1193	0.248	0.0011	0.0718	0.0035	0.0061		0.0044	0.059	0.0219	0.0028	0.7448	0.0022	0.1142	0.0412	0.0024	0.0071
Isi_26761	0.1025	0.0528	0.0097	0.0026	0.0146	0.7352	0.0826		0.7979	0.0124	0.1402	0.0009	0.0031	0.0079	0.0376		0.0119	0.0026	0.0036	0.0024	0.9628	0.002	0.0044	0.0053	0.0015	0.0035
Isi_27163	0.0177	0.0234	0.0057	0.0023	0.1714	0.7737	0.0058		0.8318	0.0496	0.0295	0.0046	0.0484	0.0212	0.0149		0.0087	0.001	0.1968	0.0072	0.0047	0.0045	0.0043	0.7513	0.0034	0.0181
Isi_36612	0.4476	0.001	0.0201	0.0014	0.0636	0.0027	0.4636		0.003	0.307	0.0759	0.0012	0.0302	0.0852	0.4975		0.966	0.001	0.005	0.0025	0.0091	0.002	0.0021	0.0053	0.0016	0.0054
Isi_36629	0.0041	0.0006	0.0028	0.0002	0.952	0.0012	0.0391		0.0019	0.8497	0.0927	0.0001	0.0058	0.008	0.0418		0.0024	0.0014	0.9672	0.004	0.0044	0.003	0.0029	0.0071	0.0021	0.0055
ISI_36657	0.1022	0.001	0.0099	0.0014	0.0015	0.5467	0.3373		0.7075	0.0022	0.0184	0.0001	0.0061	0.0351	0.2305		0.0049	0.0012	0.1955	0.0075	0.0077	0.0043	0.0053	0.7558	0.0027	0.0151
Isi_36670	0.5424	0.0024	0.0084	0.002	0.0659	0.0151	0.3638		0.0105	0.4064	0.1065	0.0011	0.0131	0.038	0.4244		0.0126	0.2267	0.0118	0.0157	0.0299	0.0502	0.5134	0.1226	0.0088	0.0083
Isi_46343	0.0472	0.3453	0.1988	0.069	0.009	0.3059	0.0248		0.3638	0.0499	0.1114	0.0422	0.2824	0.0752	0.0751		0.3946	0.3718	0.0037	0.0191	0.1165	0.0114	0.0146	0.0119	0.0029	0.0536
Isi_48130	0.0332	0.2745	0.1976	0.0072	0.3766	0.1085	0.0025		0.0548	0.21	0.1135	0.0044	0.2941	0.319	0.0042		0.7491	0.0018	0.0103	0.04	0.0142	0.0144	0.0168	0.0732	0.0152	0.0652
Isi_68281	0.1686	0.0011	0.0061	0.0006	0.5316	0.0022	0.2898		0.0031	0.5784	0.1175	0.0008	0.0079	0.0094	0.2829		0.0145	0.6728	0.0075	0.0123	0.0104	0.0231	0.1929	0.0497	0.0042	0.0126
Isi_87112	0.0016	0.8017	0.0625	0.0133	0.0254	0.034	0.0616		0.0577	0.0143	0.0162	0.0235	0.7767	0.0535	0.0582		0.0105	0.0046	0.0282	0.0054	0.8223	0.0048	0.0081	0.0053	0.0022	0.1086
Isi_87134	0.0014	0.9406	0.0012	0.0058	0.0011	0.0485	0.0014		0.076	0.0014	0.0025	0.0228	0.8939	0.0013	0.0021		0.0011	0.9849	0.0021	0.0019	0.0014	0.0021	0.0018	0.0013	0.0019	0.0015
Jet	0.1105	0.0081	0.0523	0.0078	0.015	0.7433	0.063		0.6644	0.0241	0.2111	0.0011	0.0129	0.0678	0.0186		0.003	0.0013	0.0388	0.0022	0.9363	0.002	0.0027	0.0062	0.0015	0.006
Joel	0.1536	0.0019	0.0049	0.0014	0.0016	0.6187	0.2179		0.6851	0.0021	0.2496	0.0006	0.0048	0.0054	0.0524		0.0034	0.0018	0.9624	0.0046	0.0051	0.0035	0.0032	0.0081	0.0022	0.0057
Jordan	0.663	0.0012	0.0063	0.0014	0.1228	0.0377	0.1676		0.1091	0.4606	0.3325	0.0004	0.0047	0.0075	0.0852		0.0198	0.0013	0.1261	0.0203	0.011	0.0065	0.0066	0.7364	0.0107	0.0613
Kikko	0.0521	0.4627	0.0473	0.0086	0.01	0.2223	0.197		0.287	0.0077	0.121	0.0191	0.4154	0.047	0.1028		0.0811	0.1445	0.0168	0.009	0.0441	0.0046	0.5451	0.1199	0.0104	0.0245
Kively	0.3913	0.0021	0.0097	0.0034	0.1137	0.0036	0.4762		0.0044	0.313	0.1606	0.0056	0.0052	0.0336	0.4776		0.0368	0.001	0.1312	0.0148	0.0085	0.0064	0.0065	0.7269	0.0072	0.0606
Lampadina_Determinato	0.0326	0.0019	0.6474	0.0023	0.004	0.01	0.3018		0.0012	0.0034	0.0778	0.0001	0.0794	0.5991	0.239		0.0031	0.0023	0.1436	0.758	0.0212	0.0077	0.0086	0.0458	0.002	0.0077
Leader	0.0182	0.0073	0.0329	0.0021	0.0215	0.7508	0.1672		0.8008	0.0038	0.0161	0.001	0.0033	0.0191	0.1559		0.0081	0.0012	0.0125	0.0027	0.9603	0.0021	0.0025	0.0052	0.0015	0.0039
Liguria	0.0014	0.001	0.2279	0.0441	0.0013	0.001	0.7234		0.0012	0.0016	0.045	0.0001	0.0022	0.2054	0.7445		0.0029	0.001	0.0022	0.9247	0.002	0.0486	0.0064	0.0029	0.0025	0.0068
Logan	0.0763	0.0067	0.1773	0.0022	0.0026	0.6687	0.0662		0.7564	0.0064	0.0489	0.001	0.0189	0.09	0.0784		0.0042	0.0346	0.0099	0.0637	0.7437	0.0452	0.0215	0.012	0.0026	0.0627
Lungo_1	0.004	0.0006	0.4183	0.0004	0.0032	0.001	0.5725		0.0011	0.0031	0.0686	0.0001	0.0509	0.4529	0.4232		0.0062	0.0011	0.0028	0.6753	0.0028	0.0173	0.012	0.0143	0.1304	0.1378
M82	0.1006	0.0117	0.001	0.0001	0.001	0.8842	0.0014		0.6962	0.0009	0.299	0.0005	0.0012	0.0011	0.0011		0.0057	0.0028	0.0041	0.002	0.7799	0.0015	0.0018	0.003	0.0012	0.198
Maiese	0.0015	0.0004	0.9412	0.0488	0.0013	0.001	0.0058		0.001	0.0016	0.0057	0	0.0019	0.984	0.0058		0.0039	0.0019	0.0032	0.3784	0.0021	0.2115	0.2807	0.006	0.0177	0.0946
Malinche	0.6071	0.0019	0.0165	0.0107	0.0802	0.1991	0.0845		0.2579	0.3399	0.3157	0.0086	0.0046	0.0202	0.0531		0.0067	0.0037	0.5341	0.0148	0.0136	0.0096	0.0104	0.3724	0.0254	0.0094
Margot	0.0015	0.001	0.2262	0.0418	0.0013	0.001	0.7273		0.0013	0.0016	0.0396	0.0002	0.0019	0.2044	0.751		0.0031	0.001	0.0029	0.9137	0.002	0.0487	0.0111	0.0038	0.0033	0.0105
Marmande	0.4643	0.0016	0.0086	0.0013	0.0649	0.1312	0.3281		0.2314	0.2756	0.0861	0.0004	0.0128	0.0166	0.3771		0.026	0.002	0.1748	0.0089	0.0068	0.0048	0.0051	0.754	0.0026	0.0149
Mascalzone	0.227	0.3353	0.0425	0.0146	0.0577	0.2824	0.0405		0.3012	0.259	0.0804	0.0193	0.2339	0.04	0.0661		0.0072	0.3821	0.039	0.0059	0.3627	0.0063	0.1341	0.0543	0.0029	0.0055
Mensei	0.3914	0.001	0.0083	0.0008	0.3077	0.0027	0.2881		0.0034	0.5112	0.086	0.0008	0.0128	0.0335	0.3523		0.1936	0.0019	0.0959	0.0151	0.1083	0.0064	0.0079	0.5078	0.0076	0.0554
Mercato_San_Severino	0.001	0	0.9883	0.0065	0.001	0.0008	0.0024		0.001	0.0011	0.006	0.0001	0.0015	0.9874	0.0029		0.0025	0.001	0.002	0.0299	0.0018	0.6194	0.3293	0.0029	0.0023	0.0089
Microtom	0.0036	0.2453	0.0654	0.2614	0.4076	0.004	0.0127		0.0271	0.2101	0.0571	0.2156	0.2521	0.1583	0.0797		0.3271	0.0942	0.0022	0.0038	0.0064	0.0103	0.0117	0.0045	0.4758	0.064
Miller	0.2255	0.5618	0.0524	0.0051	0.0076	0.132	0.0155		0.1468	0.0128	0.0438	0.0219	0.6573	0.0977	0.0198		0.0111	0.1359	0.0138	0.0048	0.044	0.0044	0.4605	0.3157	0.0031	0.0066
Minerva	0.1764	0.001	0.0088	0.001	0.7469	0.002	0.0639		0.0024	0.7274	0.0733	0.0005	0.0091	0.0489	0.1383		0.9072	0.0011	0.0054	0.0025	0.0414	0.002	0.0032	0.0323	0.0016	0.0033
Minidor	0.0255	0.6503	0.0163	0.0058	0.0216	0.2637	0.0168		0.272	0.0041	0.0161	0.0261	0.5656	0.007	0.1091		0.1261	0.3941	0.0039	0.0055	0.0317	0.0034	0.3506	0.0668	0.0038	0.0141
Momor	0.0213	0.0558	0.7728	0.1008	0.0104	0.001	0.038		0.0011	0.0075	0.1919	0.0049	0.0392	0.7272	0.0282		0.0134	0.0159	0.0029	0.0486	0.0017	0.1037	0.3778	0.045	0.0438	0.3473
Monalbo	0.0018	0.0009	0.8544	0.0976	0.0021	0.001	0.0422		0.001	0.0019	0.1965	0	0.0014	0.7791	0.0201		0.0045	0.0016	0.0032	0.0629	0.0023	0.1469	0.3551	0.0071	0.0051	0.4113
Montericco	0.0654	0.0104	0.0061	0.001	0.1672	0.7466	0.0034		0.656	0.0887	0.2221	0.0011	0.0069	0.0196	0.0056		0.008	0.0019	0.0039	0.0022	0.8611	0.0015	0.0022	0.0051	0.0014	0.1127
Motelle	0.0026	0.0061	0.3355	0.0189	0.0035	0.0043	0.6291		0.0112	0.0039	0.0941	0.0012	0.0439	0.2822	0.5634		0.0049	0.0138	0.0072	0.1336	0.004	0.2258	0.1209	0.0302	0.0495	0.41
Nocera_Inferiore	0.0247	0.0011	0.7906	0.0031	0.0038	0.0022	0.1745		0.0017	0.0021	0.0654	0.001	0.0624	0.6426	0.2248		0.0337	0.0018	0.0312	0.0796	0.0102	0.7759	0.016	0.0306	0.0054	0.0156
Okidoki	0.3415	0.5289	0.0055	0.0055	0.0494	0.0464	0.0228		0.0641	0.1643	0.1267	0.0213	0.6161	0.003	0.0045		0.0363	0.1239	0.0233	0.0062	0.0505	0.0055	0.4415	0.2688	0.0072	0.0368
Ontario	0.0065	0.0021	0.1509	0.0008	0.0049	0.0266	0.8082		0.0482	0.0023	0.0909	0.001	0.038	0.1752	0.6444		0.0081	0.0047	0.0254	0.0779	0.0067	0.0057	0.0366	0.1262	0.089	0.6197
ovalino	0.0503	0.6615	0.0175	0.0075	0.2063	0.05	0.007		0.0777	0.1547	0.051	0.0173	0.6583	0.0317	0.0093		0.0588	0.5207	0.0096	0.0099	0.0834	0.0154	0.2048	0.0721	0.0043	0.021
Ovidio	0.0081	0.0096	0.0025	0.0032	0.221	0.7487	0.0069		0.851	0.0516	0.0262	0.0087	0.0053	0.0073	0.0499		0.0194	0.0014	0.0049	0.0021	0.9591	0.002	0.0021	0.0042	0.0015	0.0033
Padanaro_Indeterminato	0.001	0.001	0.8945	0.099	0.001	0.0009	0.0026		0.001	0.001	0.1988	0	0.0014	0.792	0.0058		0.0019	0.0018	0.0015	0.0043	0.001	0.9153	0.0679	0.002	0.0014	0.0029
Panarea	0.3336	0.5072	0.0048	0.0057	0.0976	0.0036	0.0475		0.0294	0.2702	0.1498	0.0219	0.5178	0.0036	0.0073		0.0567	0.153	0.0049	0.0067	0.0083	0.0046	0.4897	0.2323	0.0101	0.0338
Parminatella	0.0013	0.001	0.6131	0.0625	0.0026	0.001	0.3185		0.0011	0.0029	0.1447	0.0001	0.0574	0.5098	0.2839		0.0046	0.0014	0.0033	0.0626	0.0022	0.1475	0.3546	0.0072	0.0048	0.4118
Pavia	0.0819	0.0126	0.0113	0.0024	0.1794	0.7104	0.002		0.6188	0.158	0.2115	0.001	0.0022	0.0035	0.005		0.0084	0.0036	0.0048	0.0023	0.9125	0.0113	0.0181	0.0085	0.0023	0.0281
Penny	0.0289	0.0208	0.3935	0.1195	0.3283	0.0496	0.0594		0.071	0.2959	0.0995	0.0876	0.0137	0.2312	0.2011		0.2484	0.0183	0.0094	0.0651	0.0831	0.218	0.2575	0.034	0.0341	0.032
Perfectpeel	0.0068	0.0017	0.0082	0.0011	0.0812	0.4469	0.4541		0.5587	0.0039	0.0154	0.0004	0.0047	0.0641	0.3528		0.1691	0.0019	0.1372	0.0118	0.6066	0.007	0.0079	0.0273	0.0055	0.0258
Pisanello	0.013	0.0778	0.2392	0.0305	0.0028	0.0248	0.6119		0.0207	0.0019	0.1877	0.0012	0.1194	0.3951	0.274		0.012	0.001	0.0185	0.0838	0.0044	0.006	0.0054	0.121	0.0934	0.6545
Pixel	0.0758	0.3071	0.0334	0.0076	0.0226	0.3785	0.175		0.552	0.0272	0.0864	0.0041	0.2229	0.014	0.0934		0.0208	0.4429	0.1446	0.0183	0.2491	0.0176	0.0713	0.0203	0.004	0.0111
Player	0.1514	0.0023	0.0148	0.0043	0.0023	0.4586	0.3663		0.5363	0.0097	0.1302	0.0011	0.0082	0.0369	0.2776		0.0036	0.0035	0.9139	0.0189	0.0069	0.0159	0.0105	0.0182	0.0033	0.0053
Pomodorino_Vesuvio	0.001	0.001	0.8946	0.0989	0.001	0.001	0.0025		0.001	0.001	0.1985	0.0001	0.0014	0.7932	0.0048		0.0018	0.0017	0.0014	0.0043	0.001	0.917	0.0662	0.0021	0.0015	0.003
Pomodoro_a_forma_di_oliva	0.001	0.001	0.8762	0.0978	0.0024	0.0009	0.0207		0.0011	0.0038	0.1993	0.0006	0.0401	0.691	0.0641		0.002	0.001	0.002	0.0062	0.001	0.9765	0.0044	0.0018	0.0016	0.0035
Pomodoro_Belmonte	0.0018	0.0003	0.201	0.0011	0.0028	0.001	0.792		0.001	0.0024	0.0163	0.0001	0.0026	0.2064	0.7712		0.0047	0.001	0.0036	0.2037	0.0022	0.0055	0.0068	0.0086	0.1007	0.6632
Pomodoro_Nano	0.002	0.0006	0.7468	0.0014	0.005	0.001	0.2432		0.0012	0.016	0.0556	0.0001	0.0551	0.7541	0.1178		0.0049	0.001	0.0038	0.6088	0.0023	0.0163	0.0386	0.0056	0.0276	0.2912
Pomodoro_Sorrento	0.0014	0.0002	0.2176	0.0011	0.0017	0.001	0.777		0.001	0.0017	0.0212	0.0001	0.0081	0.296	0.6719		0.0032	0.001	0.0028	0.2082	0.002	0.0048	0.0032	0.0038	0.1926	0.5784
Ponderosa_Indeterminato	0.0018	0.0008	0.863	0.0972	0.0021	0.001	0.0341		0.001	0.0019	0.1953	0.0001	0.0014	0.7888	0.0115		0.0045	0.0015	0.0039	0.0916	0.0023	0.1934	0.3197	0.0071	0.0093	0.3667
Power	0.0355	0.0088	0.0026	0.0009	0.2321	0.7151	0.005		0.7992	0.1387	0.0336	0.0015	0.004	0.0065	0.0165		0.0184	0.002	0.0054	0.0029	0.9545	0.0021	0.0028	0.0057	0.0016	0.0046
Principe_Borghese_Determinato	0.0014	0.0003	0.899	0.093	0.0012	0.0009	0.0042		0.001	0.0023	0.0738	0.0001	0.0028	0.9102	0.0097		0.0024	0.001	0.002	0.0299	0.0017	0.6207	0.3282	0.0028	0.0024	0.0089
Principe_Borghese_Indeterminato	0.0016	0.0001	0.8997	0.0048	0.0024	0.001	0.0904		0.001	0.0027	0.0698	0	0.0803	0.7092	0.137		0.0032	0.001	0.0029	0.0849	0.002	0.2097	0.3638	0.0038	0.0037	0.3249
Progress	0.0848	0.0072	0.0253	0.0029	0.0839	0.7064	0.0894		0.7039	0.0532	0.15	0.001	0.0046	0.0356	0.0517		0.0139	0.0019	0.015	0.0048	0.9395	0.0034	0.0044	0.0079	0.0022	0.007
PS_1398	0.0387	0.0084	0.1552	0.009	0.0067	0.7078	0.0742		0.7105	0.0045	0.121	0.001	0.0162	0.1264	0.0204		0.0099	0.0023	0.0178	0.0091	0.8982	0.0053	0.007	0.0287	0.004	0.0177
PS_6395	0.2872	0.1897	0.0037	0.0025	0.1002	0.4091	0.0076		0.3918	0.2706	0.1413	0.0085	0.1673	0.003	0.0175		0.039	0.1427	0.0051	0.0076	0.7524	0.0124	0.0198	0.0082	0.0058	0.007
PS_6PUNTO7	0.0918	0.2143	0.1101	0.0033	0.0225	0.4187	0.1393		0.4651	0.0386	0.1458	0.0054	0.1748	0.0811	0.0892		0.012	0.091	0.1067	0.0487	0.1574	0.0022	0.2739	0.2286	0.0066	0.073
PS02325446	0.0758	0.0033	0.0641	0.0022	0.0029	0.4378	0.4138		0.548	0.0065	0.1431	0.0009	0.0154	0.0958	0.1903		0.0055	0.0024	0.3131	0.0169	0.0106	0.0072	0.0082	0.5972	0.0091	0.0298
PS02326502	0.011	0.0222	0.0088	0.0025	0.1007	0.7736	0.0812		0.8852	0.0214	0.0161	0.0014	0.0371	0.0074	0.0314		0.0187	0.002	0.0104	0.0074	0.9274	0.005	0.0052	0.0093	0.0035	0.0111
PS02431185	0.0339	0.0095	0.0836	0.0073	0.0282	0.778	0.0595		0.7865	0.0094	0.097	0.001	0.007	0.0735	0.0256		0.0179	0.0013	0.0102	0.0057	0.9352	0.0043	0.005	0.0085	0.0028	0.0091
PS1296	0.007	0.0017	0.0083	0.001	0.0813	0.4469	0.4538		0.5591	0.004	0.015	0.0004	0.0045	0.0642	0.3529		0.1695	0.0018	0.1345	0.0114	0.6106	0.0068	0.0079	0.0265	0.0053	0.0256
PS18_3_2693	0.106	0.001	0.1768	0.0395	0.014	0.0019	0.6607		0.003	0.0387	0.0504	0.0014	0.004	0.1807	0.7218		0.0159	0.0011	0.0448	0.7728	0.0302	0.0394	0.0054	0.0749	0.0101	0.0054
PS3389	0.1876	0.0131	0.0022	0.0023	0.1215	0.6702	0.0032		0.7021	0.1515	0.118	0.0049	0.0114	0.0053	0.0069		0.0093	0.0015	0.0049	0.002	0.9695	0.002	0.002	0.0042	0.0014	0.0032
PS513	0.0806	0.001	0.035	0.002	0.012	0.5081	0.3613		0.6658	0.0033	0.0268	0.0001	0.0091	0.0809	0.214		0.0193	0.001	0.8799	0.0051	0.0185	0.0036	0.0035	0.0601	0.0025	0.0064
PS8609	0.0707	0.0067	0.0111	0.001	0.1921	0.6786	0.0398		0.764	0.1296	0.0391	0.0009	0.0047	0.0392	0.0225		0.0125	0.0015	0.0107	0.0041	0.9455	0.0031	0.0036	0.0085	0.0021	0.0084
PS9023	0.1744	0.0041	0.0061	0.0072	0.0094	0.6512	0.1476		0.7774	0.0192	0.138	0.0011	0.003	0.0072	0.0542		0.0024	0.0131	0.8916	0.0021	0.0092	0.002	0.0535	0.0176	0.0046	0.0039
Pullrex	0.0407	0.001	0.0999	0.001	0.0081	0.1895	0.6598		0.1995	0.0053	0.0165	0.0001	0.0048	0.1324	0.6414		0.0168	0.0011	0.6624	0.043	0.0071	0.0168	0.0128	0.1065	0.023	0.1104
Quorum	0.0233	0.4545	0.2526	0.0682	0.0033	0.1385	0.0596		0.2192	0.004	0.0572	0.0517	0.42	0.1453	0.1026		0.0157	0.2566	0.0043	0.04	0.0064	0.0875	0.4722	0.0834	0.0148	0.0192
Record	0.0257	0.01	0.003	0.001	0.0835	0.8707	0.0061		0.9359	0.0273	0.0142	0.0008	0.0031	0.0068	0.0119		0.009	0.0013	0.0054	0.002	0.9699	0.002	0.002	0.0039	0.0013	0.0032
Red_Cherry	0.0068	0.9197	0.0145	0.0099	0.0071	0.0316	0.0104		0.0558	0.0015	0.0066	0.034	0.8941	0.0048	0.0032		0.0116	0.5646	0.0036	0.0025	0.0079	0.0041	0.267	0.1267	0.0051	0.0069
Red_Setter	0.1006	0.0117	0.001	0.0001	0.001	0.8842	0.0014		0.6962	0.001	0.2989	0.0005	0.0012	0.0011	0.0011		0.0055	0.0028	0.0039	0.002	0.78	0.0017	0.0018	0.003	0.0013	0.198
Regent	0.0613	0.0085	0.0733	0.0024	0.0085	0.7625	0.0835		0.7039	0.007	0.1877	0.001	0.0039	0.0631	0.0334		0.0097	0.0014	0.0213	0.0085	0.9193	0.0056	0.0063	0.0102	0.0042	0.0135
Remo_ibrido	0.169	0.0396	0.415	0.1083	0.0195	0.1514	0.0973		0.0745	0.0606	0.2617	0.072	0.1107	0.4054	0.0151		0.009	0.0106	0.3955	0.047	0.0144	0.1037	0.1189	0.1103	0.032	0.1586
Rhodia	0.0759	0.0035	0.0857	0.0028	0.0282	0.2794	0.5246		0.3351	0.0064	0.0596	0.0004	0.0625	0.144	0.3921		0.0271	0.0054	0.2739	0.0091	0.1019	0.0049	0.0087	0.533	0.0065	0.0294
Rio_grande	0.103	0.001	0.0019	0.0005	0.0011	0.6888	0.2037		0.8835	0.0016	0.004	0.0001	0.0024	0.0032	0.1052		0.002	0.0015	0.9736	0.002	0.0057	0.002	0.002	0.0071	0.0013	0.0028
Roma	0.0015	0.0005	0.6405	0.0011	0.0032	0.001	0.3522		0.001	0.0096	0.0826	0.0001	0.0797	0.6194	0.2076		0.0048	0.001	0.0038	0.6125	0.0023	0.0166	0.0398	0.0059	0.026	0.2874
Ronny	0.2368	0.6748	0.005	0.0071	0.0017	0.0484	0.0263		0.0669	0.0053	0.027	0.032	0.8522	0.005	0.0116		0.0024	0.1567	0.107	0.0092	0.0058	0.019	0.4291	0.226	0.0101	0.0348
Rosa_di_Sorrento_10PL	0.0399	0.0023	0.146	0.0009	0.0159	0.0473	0.7478		0.0265	0.0315	0.0306	0.0012	0.0076	0.1711	0.7315		0.0081	0.002	0.1955	0.1481	0.0182	0.0096	0.0061	0.0729	0.1312	0.4083
Rosa_di_Sorrento_ML	0.0111	0.0846	0.1801	0.0026	0.0022	0.0048	0.7146		0.014	0.0033	0.0719	0.0035	0.1012	0.1647	0.6414		0.0041	0.0013	0.0034	0.5239	0.0021	0.0477	0.0139	0.005	0.159	0.2396
S._chmielewskii_LA_1327	0.0001	0.0995	0.0001	0.9	0.0001	0.0001	0.0001		0.0009	0.0004	0.0007	0.9963	0.0009	0.0004	0.0004		0.001	0.0994	0.0011	0.0011	0.001	0.0011	0.0011	0.0011	0.793	0.1001
S._habrochaites_LA_1777	0.001	0.0998	0.001	0.8959	0.0006	0.001	0.0007		0.0012	0.0011	0.0015	0.9924	0.0012	0.0016	0.001		0.001	0.0998	0.001	0.001	0.001	0.0011	0.001	0.0011	0.793	0.1
S._Lycopersicoides_LA2951	0.0015	0.0996	0.001	0.8947	0.0011	0.0011	0.001		0.0019	0.0013	0.0015	0.9915	0.0013	0.0012	0.0013		0.0011	0.099	0.0012	0.0011	0.0017	0.0011	0.0012	0.0014	0.7923	0.0999
S._Marzano_Schi.	0.0013	0.0001	0.9836	0.0016	0.0016	0.001	0.0108		0.001	0.0015	0.0082	0.0001	0.0038	0.9809	0.0045		0.0051	0.001	0.005	0.9293	0.0025	0.0054	0.008	0.0065	0.0097	0.0275
S._neorickii_LA_2133	0.0001	0.0997	0.0001	0.8998	0.0001	0.0001	0.0001		0.0009	0.0008	0.0008	0.9954	0.001	0.0006	0.0005		0.001	0.0998	0.001	0.001	0.001	0.0011	0.0011	0.001	0.793	0.1
S._Pennelli_LA716	0.0001	0.0994	0.0001	0.9001	0.0001	0.0001	0.0001		0.0004	0.0004	0.0006	0.9973	0.0007	0.0003	0.0003		0.001	0.0993	0.0011	0.0011	0.001	0.0011	0.0011	0.0011	0.7931	0.1001
S._pimpinellifolium_LA1589	0.0001	0.3055	0	0.6934	0.0001	0.0009	0		0.0009	0.0001	0.0004	0.8302	0.1454	0	0.023		0.0018	0.4414	0.001	0.001	0.0022	0.001	0.0036	0.0018	0.4866	0.0596
S.Marzano_37	0.0304	0.0019	0.8525	0.0662	0.0213	0.0059	0.0218		0.005	0.0152	0.128	0.0001	0.0045	0.8357	0.0115		0.0136	0.0054	0.0324	0.0827	0.0113	0.1185	0.2917	0.0668	0.0107	0.367
S.Marzano_batta	0.0011	0.0006	0.9562	0.0335	0.0012	0.0008	0.0066		0.001	0.0016	0.0853	0.0001	0.0081	0.8882	0.0157		0.002	0.001	0.002	0.5876	0.001	0.2986	0.0918	0.002	0.0026	0.0114
S.marzano_cilindrico 4	0.001	0.0003	0.9916	0.0006	0.001	0.0009	0.0046		0.001	0.0016	0.0849	0.0001	0.0086	0.8876	0.0162		0.002	0.001	0.002	0.9747	0.001	0.0085	0.0033	0.0019	0.0019	0.0037
S.marzano_cilindrico3	0.0012	0.0008	0.9483	0.0223	0.0016	0.001	0.0248		0.001	0.0011	0.0024	0.0001	0.0014	0.9899	0.0041		0.0033	0.001	0.0027	0.0843	0.002	0.2072	0.3655	0.0038	0.0035	0.3267
San_Marzano_Morini	0.001	0.0001	0.9902	0.0003	0.0014	0.0009	0.0061		0.001	0.0014	0.0076	0	0.0032	0.9841	0.0027		0.0027	0.001	0.0023	0.8033	0.0017	0.0073	0.0049	0.0028	0.0975	0.0765
San_Marzano_Murano	0.0011	0.0002	0.9847	0.0004	0.0012	0.001	0.0114		0.001	0.001	0.0023	0.0001	0.0014	0.99	0.0042		0.0044	0.001	0.0033	0.9321	0.0021	0.0053	0.0084	0.0048	0.0099	0.0287
San_Marzano_Nano	0.001	0.0004	0.8913	0.0945	0.0015	0.0008	0.0105		0.001	0.0019	0.1801	0.0001	0.0149	0.7299	0.0721		0.002	0.001	0.0019	0.0058	0.001	0.9769	0.0045	0.0018	0.0016	0.0035
Santa_mini_plum	0.0038	0.9333	0.0022	0.0057	0.0065	0.0461	0.0024		0.0742	0.0107	0.0045	0.0214	0.8824	0.0026	0.0042		0.0026	0.9786	0.0015	0.002	0.0037	0.0012	0.0026	0.0038	0.0012	0.0028
Sarno_1	0.0011	0.0002	0.9814	0.0116	0.0011	0.0009	0.0037		0.0011	0.0013	0.0132	0	0.0013	0.9777	0.0054		0.0026	0.001	0.0021	0.0305	0.0018	0.6172	0.3306	0.0028	0.0023	0.0091
Scafati_1	0.001	0	0.994	0.0005	0.001	0.0008	0.0027		0.001	0.0011	0.0043	0	0.0022	0.9888	0.0026		0.0026	0.001	0.0022	0.3859	0.0017	0.1816	0.1192	0.003	0.0664	0.2364
Scilla	0.1489	0.0011	0.0087	0.0023	0.7724	0.0021	0.0645		0.0027	0.7397	0.1424	0.0011	0.0028	0.0355	0.0757		0.9749	0.001	0.002	0.0036	0.0032	0.0029	0.0026	0.0034	0.002	0.0044
Scipio	0.0182	0.0085	0.0058	0.0023	0.2609	0.6978	0.0065		0.7571	0.1411	0.029	0.001	0.0111	0.0358	0.0249		0.0078	0.0019	0.0063	0.002	0.9654	0.002	0.0026	0.0058	0.0022	0.004
Smart	0.292	0.0065	0.0095	0.0015	0.0871	0.5767	0.0267		0.6296	0.2263	0.0378	0.001	0.0098	0.0538	0.0417		0.0031	0.003	0.0191	0.0029	0.9075	0.0021	0.0042	0.0097	0.0038	0.0446
SMEC20_San_Marzano	0.0012	0.0008	0.9482	0.0221	0.0016	0.0009	0.0252		0.001	0.0016	0.0855	0.0001	0.0081	0.8879	0.0158		0.002	0.001	0.002	0.9745	0.001	0.0085	0.0032	0.002	0.0019	0.0039
Sorrento_Adg	0.0021	0.0005	0.2017	0.0007	0.0021	0.001	0.7919		0.001	0.002	0.0341	0.0001	0.002	0.2088	0.752		0.0034	0.001	0.0029	0.2082	0.002	0.0049	0.0031	0.0039	0.1927	0.5779
Sorrento_Art	0.0266	0.0006	0.1765	0.0005	0.0024	0.001	0.7924		0.0013	0.0106	0.0155	0.0001	0.0016	0.1945	0.7764		0.0046	0.001	0.0036	0.225	0.002	0.0077	0.0084	0.0072	0.1006	0.6399
Sorrento_Globoso_Rosato_Indeterminato	0.0025	0.001	0.2091	0.001	0.0019	0.001	0.7835		0.0011	0.0027	0.0282	0.0001	0.0019	0.2595	0.7065		0.0032	0.001	0.0026	0.2076	0.002	0.0049	0.0035	0.0039	0.1927	0.5786
Sorrento_Indeterminato	0.0024	0.0009	0.2051	0.0009	0.0021	0.001	0.7876		0.0011	0.0024	0.029	0.0001	0.0019	0.232	0.7335		0.0036	0.001	0.0029	0.2071	0.002	0.0046	0.0034	0.0041	0.1926	0.5787
Sorrento_Tondo_Liscio_Rosato	0.0078	0.0006	0.1937	0.0009	0.0033	0.001	0.7927		0.0012	0.0041	0.0311	0.0009	0.0016	0.2013	0.7598		0.0043	0.001	0.0036	0.2045	0.0021	0.0056	0.0066	0.0078	0.1012	0.6633
Spongillo	0.0011	0.9481	0.0011	0.0059	0.0017	0.0408	0.0013		0.0724	0.0031	0.0017	0.0243	0.8955	0.0013	0.0017		0.0011	0.9889	0.0011	0.0012	0.0013	0.0012	0.0017	0.0013	0.0011	0.0011
Spotter	0.0946	0.3432	0.0194	0.0066	0.0062	0.3758	0.1542		0.4436	0.0028	0.0824	0.0156	0.343	0.0106	0.102		0.0252	0.0852	0.1721	0.0088	0.3308	0.0058	0.2859	0.0505	0.007	0.0288
Stevens	0.0014	0.001	0.0063	0.0008	0.8209	0.0012	0.1684		0.0016	0.4577	0.0037	0.0001	0.0018	0.0588	0.4762		0.9777	0.001	0.0029	0.0026	0.0041	0.002	0.002	0.0028	0.0015	0.0034
Stratos_grappolo_rosso	0.7071	0.0021	0.0499	0.0049	0.0996	0.0399	0.0965		0.0953	0.4485	0.3816	0.001	0.0058	0.033	0.0347		0.0065	0.0018	0.217	0.0474	0.0163	0.0098	0.0118	0.3352	0.051	0.3032
Suerte	0.0048	0.0099	0.0022	0.0012	0.2849	0.6912	0.0058		0.7875	0.1711	0.01	0.001	0.0069	0.0068	0.0167		0.0195	0.0019	0.0052	0.0034	0.9527	0.0029	0.0029	0.0045	0.0019	0.0051
Sultana	0.2505	0.6428	0.0031	0.0551	0.035	0.008	0.0055		0.0366	0.0763	0.0707	0.1114	0.7005	0.0019	0.0027		0.0071	0.1816	0.0108	0.0037	0.0134	0.0052	0.5069	0.2527	0.004	0.0147
TA_209	0.1536	0.0025	0.0138	0.006	0.0022	0.6454	0.1765		0.7079	0.0036	0.1352	0.0001	0.0021	0.0755	0.0755		0.0031	0.0151	0.6414	0.0027	0.2034	0.0019	0.0099	0.0384	0.0023	0.082
Talent	0.1445	0.0542	0.2735	0.0043	0.0092	0.3316	0.1827		0.4121	0.0134	0.1585	0.0019	0.0588	0.285	0.0704		0.0077	0.0564	0.2185	0.052	0.0119	0.024	0.0327	0.58	0.0049	0.0119
Templar	0.2955	0.0101	0.0037	0.0022	0.0441	0.629	0.0153		0.6138	0.1258	0.2266	0.0048	0.0145	0.0042	0.0103		0.0131	0.0018	0.0511	0.0066	0.8823	0.0045	0.0061	0.0212	0.0029	0.0104
Teodoro_insalataro	0.0921	0.001	0.0142	0.001	0.8444	0.001	0.0463		0.0013	0.8027	0.1133	0.0008	0.0025	0.0416	0.0378		0.9709	0.001	0.0021	0.0049	0.0031	0.0033	0.0032	0.0031	0.0022	0.0062
Terranova	0.0082	0.0103	0.01	0.0022	0.0736	0.8579	0.0378		0.9174	0.0064	0.0136	0.001	0.0049	0.0128	0.0439		0.0176	0.0012	0.0067	0.0028	0.9569	0.0021	0.0025	0.0038	0.0016	0.0048
Tigro	0.0343	0.7411	0.0092	0.0063	0.0591	0.0953	0.0546		0.078	0.0144	0.0126	0.023	0.8345	0.0141	0.0234		0.0176	0.2003	0.0196	0.0027	0.0277	0.0029	0.4963	0.2019	0.0073	0.0237
Tomito	0.0417	0.423	0.1202	0.0149	0.0091	0.2269	0.1642		0.2687	0.0079	0.0934	0.0196	0.3852	0.125	0.1001		0.1059	0.1531	0.0241	0.0186	0.0981	0.0082	0.4317	0.1131	0.0155	0.0318
Tondino_Cherry	0.0036	0.001	0.6005	0.0353	0.0064	0.0012	0.352		0.001	0.002	0.0753	0.001	0.026	0.6372	0.2575		0.0104	0.0013	0.0217	0.0457	0.0054	0.1471	0.1545	0.0256	0.0553	0.533
Tondino_Determinato	0.0044	0.001	0.3846	0.0019	0.0021	0.001	0.605		0.001	0.0018	0.0752	0.0007	0.0947	0.3096	0.5171		0.0078	0.001	0.0037	0.7068	0.0032	0.0072	0.0045	0.0167	0.1351	0.114
Tondino_Indeterminato	0.0014	0.0001	0.9012	0.0886	0.0015	0.0008	0.0064		0.001	0.0011	0.0076	0	0.0014	0.9854	0.0035		0.0082	0.0015	0.0062	0.0325	0.0029	0.5094	0.0566	0.0131	0.0338	0.3358
Tondino_V710097	0.0577	0.0043	0.4627	0.056	0.0037	0.2932	0.1224		0.3799	0.0028	0.1156	0.0009	0.0277	0.3693	0.1037		0.0038	0.016	0.3964	0.0124	0.0256	0.3887	0.0157	0.1223	0.0054	0.0137
Tondino_Zagarito	0.004	0.0008	0.3717	0.0005	0.0022	0.001	0.6198		0.001	0.0019	0.0694	0.0001	0.0937	0.2287	0.6052		0.0074	0.001	0.0032	0.744	0.0033	0.0052	0.0038	0.014	0.1263	0.0918
Tondo_1	0.0015	0.0002	0.2147	0.0032	0.0017	0.001	0.7777		0.001	0.0017	0.0217	0	0.0019	0.2622	0.7115		0.0048	0.001	0.0035	0.2026	0.0022	0.0057	0.0069	0.0083	0.1016	0.6634
Tondo_Liscio_Indeterminato	0.0014	0.0001	0.9011	0.0886	0.0014	0.0009	0.0065		0.001	0.0012	0.0077	0	0.0014	0.9852	0.0035		0.0086	0.0017	0.0062	0.0331	0.003	0.5099	0.0528	0.0134	0.0345	0.3367
Trinity	0.3763	0.001	0.0108	0.0014	0.5116	0.0011	0.0977		0.0017	0.6777	0.1062	0.0008	0.0069	0.052	0.1547		0.6501	0.002	0.0295	0.0084	0.0468	0.005	0.0102	0.2325	0.0029	0.0126
Tropic	0.0031	0.001	0.0018	0.0003	0.934	0.001	0.0588		0.001	0.781	0.102	0.0001	0.0043	0.0079	0.1037		0.9753	0.0011	0.003	0.0026	0.005	0.002	0.0024	0.0028	0.0024	0.0034
Uc_105_j	0.1497	0.0011	0.0059	0.0052	0.0013	0.633	0.2039		0.6787	0.0015	0.2844	0.0003	0.0021	0.0129	0.0201		0.0022	0.001	0.9785	0.0021	0.0033	0.002	0.0018	0.0044	0.0015	0.0032
UC82	0.0995	0.0124	0.001	0.0001	0.0012	0.8845	0.0013		0.6968	0.0015	0.2955	0.001	0.0029	0.001	0.0013		0.0036	0.0033	0.0035	0.0018	0.7833	0.0011	0.0019	0.0026	0.0012	0.1977
Vegas	0.07	0.0097	0.0464	0.0028	0.0161	0.7496	0.1054		0.7239	0.0237	0.1735	0.0018	0.0047	0.0324	0.04		0.0136	0.0022	0.0136	0.0105	0.9062	0.0064	0.0091	0.0156	0.0049	0.0179
Ventura_Determinato	0.0171	0.001	0.2598	0.0011	0.0302	0.0013	0.6895		0.0037	0.0395	0.0634	0.0002	0.0914	0.2524	0.5494		0.0137	0.0012	0.0294	0.3123	0.006	0.0313	0.0346	0.0353	0.0483	0.4879
VESPRO	0.0571	0.007	0.0012	0.0003	0.001	0.8505	0.0829		0.9078	0.001	0.0835	0.0002	0.0012	0.0014	0.0049		0.0041	0.0024	0.0313	0.0038	0.9362	0.003	0.0042	0.0072	0.0019	0.0059
Vesuvio_2001	0.001	0.001	0.8945	0.0987	0.001	0.0009	0.0029		0.001	0.001	0.1963	0	0.0016	0.7948	0.0053		0.002	0.001	0.002	0.0088	0.001	0.5995	0.3765	0.0022	0.0016	0.0054
Vesuvio_Foglia_Oliva	0.001	0.001	0.8765	0.0978	0.0024	0.001	0.0203		0.0011	0.0038	0.1988	0.0006	0.0395	0.6923	0.0638		0.002	0.001	0.002	0.006	0.001	0.9762	0.0048	0.0018	0.0016	0.0036
Vesuvio_Foglia_Riccia	0.001	0.001	0.8956	0.098	0.001	0.0008	0.0026		0.001	0.001	0.1775	0.0001	0.0046	0.8122	0.0036		0.002	0.001	0.002	0.0086	0.001	0.6007	0.3756	0.0022	0.0016	0.0053
Vesuvio_Pizzo	0.001	0.0009	0.8948	0.0987	0.001	0.0008	0.0028		0.001	0.001	0.196	0.0001	0.0016	0.7955	0.0048		0.002	0.001	0.002	0.0095	0.001	0.5994	0.3756	0.0024	0.0016	0.0055
Vidal	0.4632	0.001	0.0159	0.002	0.0342	0.1867	0.2969		0.2203	0.1858	0.1101	0.0009	0.0246	0.128	0.3303		0.0041	0.0015	0.3087	0.0038	0.0189	0.0023	0.0027	0.6468	0.002	0.0092
Vulcan	0.1453	0.009	0.0038	0.0007	0.1025	0.7102	0.0285		0.7465	0.0953	0.1251	0.001	0.0051	0.0081	0.0189		0.0053	0.0033	0.0151	0.0036	0.8778	0.0029	0.0064	0.0113	0.0018	0.0725
