# Supplementary material for: SNP genotyping reveals genetic diversity between cultivated landraces and contemporary varieties of tomato
Source: BMC Genomics. 2013 Nov 27;14(1):835. doi: 10.1186/1471-2164-14-835 (PMC4046682; doi:10.1186/1471-2164-14-835)
Supplement: Supplementary file 9 — Additional file 9: Table S8: Pairwise estimates of Fst and Nei’s standard genetic distance (Dst) between predefined groups or between groups of tomato accessions as inferred by the Bayesian analysis implemented in the STRUCTURE software. (XLSX 16 KB) [file 12864_2013_5539_MOESM9_ESM.xlsx]

## Sheet: Foglio1
Supplementary table 8: Pairwise estimates of Fst and Nei’s standard genetic distance (Dst) between predeﬁned groups or between groups of tomato accessions as inferred by the Bayesian analysis implemented in the STRUCTURE software.
Above the diagonal is the pairwise estimate of Fst, while Dst appears below the diagonal. The P value for the estimated Fst was calculated using 10,000 permutations (n.s.: not significant; *: P<0.05, **: P<0.01).
NON CODING
Pre-defined group							Structure groups
	Cherry	Fresh	Landraces	Processing	Wild			C1	F1	L1	L2	P1	W1
Cherry		0.24 **	0.51 **	0.15 **	0.57 **		C1		0.24 **	0.52 **	0.34 **	0.15 **	0.57 **
Fresh	0.0583		0.24 **	0.21 **	0.73 **		F1	0.0583		0.29 **	0.12 **	0.21 **	0.73 **
Landraces	0.11297	0.03965		0.44 **	0.89 **		L1	0.13579	0.05227		0.27 **	0.46 **	0.91 **
Processing	0.04022	0.03844	0.08841		0.69 **		L2	0.09249	0.0311	0.0254		0.32 **	0.85 **
Wild	0.34187	0.45895	0.54885	0.42559			P1	0.04022	0.03844	0.10568	0.07464		0.69 **
							W1	0.34187	0.45895	0.57219	0.52831	0.42559
global Fst over all loci:		0.38 **
							global Fst over all loci:			0.38 **
CODING
Pre-defined group							Structure groups
	Cherry	Fresh	Landraces	Processing	Wild			C1	C2	F1	F2	F3	F4	L1	L2	L3	P1	P2	W1
Cherry		0.27 **	0.47 **	0.27 **	0.50 **		C1		0.12 **	0.36 **	0.39 **	0.26 *	0.37 **	0.58 **	0.27 **	0.45 **	0.31 **	0.38 **	0.50 **
Fresh	0.0583		0.30 **	0.14 **	0.69 **		C2	0.03154		0.28 **	0.28 **	0.23 **	0.22 **	0.53 **	0.42 **	0.35 **	0.25 **	0.26 **	0.57 **
Landraces	0.09	0.05		0.50 **	0.83 **		F1	0.11684	0.07857		0.47*	0.18 n.s.	0.27 *	0.73 **	0.57 **	0.48 **	0.22 **	0.40 **	0.74 *
Processing	0.06	0.02	0.1		0.71 **		F2	0.13155	0.08711	0.10515		0.51 n.s.	0.28 **	0.31 **	0.21 n.s.	0.07 n.s.	0.48 **	0.42 **	0.75 *
Wild	0.23	0.34	0.38	0.35			F3	0.08673	0.06547	0.04165	0.14373		0.22 **	0.75 **	0.64 **	0.54 **	0.02 n.s.	0.21 **	0.67 n.s.
							F4	0.09129	0.04953	0.04213	0.06218	0.0377		0.56 **	0.30 **	0.31 **	0.22 **	0.11 **	0.73 **
global Fst over all loci:		0.41 **					L1	0.13575	0.10792	0.13243	0.0283	0.16751	0.09176		0.49 **	0.34 **	0.63 **	0.63 **	0.88 **
							L2	0.14678	0.08998	0.08872	0.02378	0.12228	0.05001	0.03243		0.24 **	0.51 **	0.46 **	0.87 **
							L3	0.10571	0.07132	0.10137	0.029	0.12712	0.05865	0.03276	0.02697		0.48 **	0.43 **	0.79 **
							P1	0.06512	0.04545	0.03788	0.12448	0.01295	0.02949	0.14672	0.10838	0.10151		0.19 **	0.71 **
							P2	0.08349	0.04544	0.0656	0.08463	0.0355	0.01626	0.11112	0.06874	0.07225	0.02333		0.74 **
							W1	0.22816	0.26601	0.38667	0.37399	0.35141	0.35904	0.38897	0.42945	0.38876	0.34589	0.35573
							global Fst over all loci:			0.45 **
