# Supplementary material for: SNP genotyping reveals genetic diversity between cultivated landraces and contemporary varieties of tomato
Source: BMC Genomics. 2013 Nov 27;14(1):835. doi: 10.1186/1471-2164-14-835 (PMC4046682; doi:10.1186/1471-2164-14-835)
Supplement: Supplementary file 10 — Additional file 10: Table S9: Heterogeneity in F-Statistics among loci. (XLSX 11 KB) [file 12864_2013_5539_MOESM10_ESM.xlsx]

## Sheet: Foglio1
Supplementary table 9: Heterogeneity in F-Statistics among loci
Comparison		mean Fst	0.95				0.99
			upper limit	loci (n)	% of loci		upper limit	loci (n)	% of loci
Cherry	Fresh	0.121654	0.147517	28	0.16		0.151332	27	0.154286
Cherry	Landraces	0.227582	0.263698	27	0.154286		0.274904	26	0.148571
Cherry	Processing	0.099397	0.125248	24	0.137143		0.133404	23	0.131429
Fresh	Landraces	0.108214	0.130767	51	0.291429		0.138539	50	0.285714
Fresh	Processing	0.079571	0.096189	43	0.245714		0.10152	42	0.24
Landraces	Processing	0.169015	0.20071	40	0.228571		0.208248	39	0.222857
The upper limit of the 95% or the 99% confidence interval of Fst was calculated by 10000 resampling with replacement
