# Supplementary material for: SNP genotyping reveals genetic diversity between cultivated landraces and contemporary varieties of tomato
Source: BMC Genomics. 2013 Nov 27;14(1):835. doi: 10.1186/1471-2164-14-835 (PMC4046682; doi:10.1186/1471-2164-14-835)
Supplement: Supplementary file 11 — Additional file 11: Table S10: Candidate loci under positive selection between landraces varieties and the different market-classes of contemporary varieties. (XLSX 10 KB) [file 12864_2013_5539_MOESM11_ESM.xlsx]

## Sheet: Foglio1
Supplementary table 10: Candidate loci under positive selection between landraces varieties and the different market-classes of contemporary varieties
landraces vs
processing	fresh	cherry
Le001857_68	Le001440_93	Acetyl_1
Le002602_387	Le001857_68	Acetyl_2
Le002822_199	Le002602_387	cont10557
SGN-U312814_254	Ovate	Le001470_184
SGN-U313292_417	SGN-U312661_417bis	SGN-U312411_612
SGN-U313561_183	SGN-U312814_254	SGN-U312690_358
SL10019_376	SGN-U313292_417	SGN-U312814_254
SL10043_581	SGN-U313561_183	SGN-U313292_417
SL10100_757	SL10018_198	SL10004_409
SL10104_307	SL10019_376	SL10018_198
SL10136_628	SL10104_307	SL10019_376
SL10215_722	SL10120_1159	SL10027_565
SL10373_526	SL10157_156	SL10240_154
SL10434_488	SL10187_423	SL10390_312
SL10450_71	SL10197_1376	SL10434_488
SL10483_141	SL10197_519	SL10450_71
SL10639_108	SL10206_98	SL10471_963
SL10649_1116	SL10215_722	SL10715_489
SL10724_1217	SL10240_154	SL10768_412
SL10793_221	SL10242_149	SL10801_170
SL10809_206	SL10381_1464	SL10811_116
SL10809_881	SL10445_1141	SL10909_238
SL10831_391	SL10450_71	SL10945_281
SL10853_1329	SL10554_290	SL10952_387
SL10874_690	SL10771_467	SL20017_699
SL10909_238	SL10809_206	SL20027_428
SL10963_93	SL10809_881	SL20159_1147
SL20017_699	SL10831_391	SL20173_496
SL20023_486	SL10874_690	SL20181_382
SL20028_94	SL10890_654	SL20278_191
SL20120_1245	SL10952_387
SL20141_109	SL20017_699
SL20145_1138	SL20173_496
SL20205_143	SL20252_669
SL20232_222
SL20252_669
SL20279_349
