# Supplementary material for: SNP genotyping reveals genetic diversity between cultivated landraces and contemporary varieties of tomato
Source: BMC Genomics. 2013 Nov 27;14(1):835. doi: 10.1186/1471-2164-14-835 (PMC4046682; doi:10.1186/1471-2164-14-835)
Supplement: Supplementary file 12 — Additional file 12: Table S11: Marker names and their genomic information. (XLSX 22 KB) [file 12864_2013_5539_MOESM12_ESM.xlsx]

## Sheet: Foglio1
Supplementary table 11: Marker names and their genomic information (based on the release SL 2.40)
Marker name	Chromosome	SNP position	Gene name	Gene location	Exon/Intron feature
SGN-U312329_181LXP	1	77905857	Solyc01g094700.2	Exon	exon:Solyc01g094700.2.1.1
SL10259_338	1	81000811	Solyc01g098840.2	Exon	exon:Solyc01g098840.2.1.3
SL10454_105	1	69835243	Solyc01g068290.2	Exon	exon:Solyc01g068290.2.1.2
SL10483_141	1	70520732	Solyc01g073930.2	Intron	intron:Solyc01g073930.2.1.6
SL10498_159	1	77374626	Solyc01g094040.2	Intron	intron:Solyc01g094040.2.1.2
SL10629_1110	1	78268515	Solyc01g095120.2	Intron	intron:Solyc01g095120.2.1.1
SL10675_164	1	4205784	Solyc01g009780.2	Intron	intron:Solyc01g009780.2.1.1
SL10693_51	1	78236148	Solyc01g095090.2	Intron	intron:Solyc01g095090.2.1.3
SL10811_116	1	77698283	Solyc01g094470.2	Intron	intron:Solyc01g094470.2.1.3
SL10819_117	1	663845	Solyc01g006000.2	Intron	intron:Solyc01g006000.2.1.1
SL10945_281	1	78091042	Solyc01g094930.2	Intron	intron:Solyc01g094930.2.1.1
SL10969_611	1	72791850	Solyc01g080940.2	Intron	intron:Solyc01g080940.2.1.4
SL10978_371	1	72996906	Solyc01g081200.2	Intron	intron:Solyc01g081200.2.1.5
SL20176_341	1	73800430	Solyc01g087120.2	Intron	intron:Solyc01g087120.2.1.1
SL20259_223	1	2441831	Solyc01g008320.2	Intron	intron:Solyc01g008320.2.1.17
SL20279_349	1	86883116	Solyc01g107640.2	Intron	intron:Solyc01g107640.2.1.3
Ovate	2	42946735	Solyc02g085500.2	Exon	exon:Solyc02g085500.2.1.2
SGN-U312459_418bis	2	11082960	Solyc02g020940.2	Exon	exon:Solyc02g020940.2.1.2
SGN-U312459_84LXP	2	11082555	Solyc02g020940.2	Exon	exon:Solyc02g020940.2.1.1
SL10028_121	2	20170358	Solyc02g032920.2	Intron	intron:Solyc02g032920.2.1.1
SL10050_734	2	34880234	Solyc02g070560.2	Intron	intron:Solyc02g070560.2.1.7
SL10153_1154	2	36960552	Solyc02g077440.2	Intron	intron:Solyc02g077440.2.1.2
SL10153_407	2	36959805	Solyc02g077440.2	Intron	intron:Solyc02g077440.2.1.1
SL10173_770	2	29820508	Solyc02g063170.2	Intron	intron:Solyc02g063170.2.1.2
SL10205_435	2	1514651	Solyc02g005200.2	Intron	intron:Solyc02g005200.2.1.3
SL10303_283	2	28981836	Solyc02g062680.2	Intron	intron:Solyc02g062680.2.1.6
SL10330_281	2	29945010	Solyc02g063300.2	Intron	intron:Solyc02g063300.2.1.1
SL10346_156	2	36273027	Solyc02g072510.2	Intron	intron:Solyc02g072510.2.1.4
SL10381_1464	2	36932843	Solyc02g077410.2	Intron	intron:Solyc02g077410.2.1.5
SL10390_312	2	41591959	Solyc02g083710.2	Exon	exon:Solyc02g083710.2.1.4
SL10438_377	2	34247091	Solyc02g069840.2	Intron	intron:Solyc02g069840.2.1.1
SL10535_587	2	15378747	Solyc02g023980.2	Intron	intron:Solyc02g023980.2.1.5
SL10649_1116	2	34923890	Solyc02g070670.2	Intron	intron:Solyc02g070670.2.1.3
SL10771_467	2	36804592	Solyc02g077230.2	Intron	intron:Solyc02g077230.2.1.1
SL10793_221	2	34986680	Solyc02g070810.2	Exon	exon:Solyc02g070810.2.1.3
SL10801_170	2	37752520	Solyc02g078520.2	Intron	intron:Solyc02g078520.2.1.15
SL10923_448	2	35970616		Intergenic
SL10924_758	2	45053564	Solyc02g088350.2	Intron	intron:Solyc02g088350.2.1.3
SL20096_69	2	35016541		Intergenic
SL20141_109	2	33838682	Solyc02g069340.2	Exon	exon:Solyc02g069340.2.1.5
SL20284_298	2	7194481	Solyc02g014380.2	Intron	intron:Solyc02g014380.2.1.2
SGN-U312412_930	3	56397459	Solyc03g111690.2	Exon	exon:Solyc03g111690.2.1.2
SL10018_198	3	80408123	Solyc01g098030.2	Intron	intron:Solyc01g098030.2.1.3
SL10019_376	3	58095828	Solyc03g113990.2	Intron	intron:Solyc03g113990.2.1.5
SL10206_98	3	57886677	Solyc03g113780.2	Exon	exon:Solyc03g113780.2.1.4
SL10315_362	3	53951181	Solyc03g098170.2	Intron	intron:Solyc03g098170.2.1.7
SL10402_263	3	46220983	Solyc03g082820.2	Intron	intron:Solyc03g082820.2.1.1
SL10425_788	3	63327293	Solyc03g121040.2	Intron	intron:Solyc03g121040.2.1.1
SL10437_373	3	58501776	Solyc03g114450.2	Intron	intron:Solyc03g114450.2.1.1
SL10445_1141	3	6804008	Solyc03g019910.2	Intron	intron:Solyc03g019910.2.1.4
SL10450_71	3	58199609	Solyc03g114120.2	Exon	exon:Solyc03g114120.2.1.1
SL10458_952	3	54054110	Solyc03g098250.2	Intron	intron:Solyc03g098250.2.1.12
SL10678_608	3	61919530	Solyc03g119200.2	Exon	exon:Solyc03g119200.2.1.4
SL10736_542	3	49199428	Solyc03g094030.2	Intron	intron:Solyc03g094030.2.1.5
SL10909_238	3	57727567	Solyc03g113590.2	Intron	intron:Solyc03g113590.2.1.3
SL10910_315	3	46848950	Solyc03g083430.2	Intron	intron:Solyc03g083430.2.1.7
SL20023_486	3	58622789	Solyc03g114640.2	Intron	intron:Solyc03g114640.2.1.11
SL20037_731	3	49981176	Solyc03g095410.2	Intron	intron:Solyc03g095410.2.1.19
SL20050_135	3	62877106	Solyc03g120430.2	Intron	intron:Solyc03g120430.2.1.4
Le002822_199	4	63867128	Solyc04g082670.2	Exon	exon:Solyc04g082670.2.1.5
SGN-U312690_358	4	63419007	Solyc04g082010.1	Exon	exon:Solyc04g082010.1.1.1
SL10043_581	4	53691131	Solyc04g056580.2	Intron	intron:Solyc04g056580.2.1.3
SL10106_923	4	41869915	Solyc01g049890.2	Intron	intron:Solyc01g049890.2.1.4
SL10136_628	4	62156475	Solyc04g080350.2	Intron	intron:Solyc04g080350.2.1.1
SL10184_638	4	63393120	Solyc04g081970.2	Intron	intron:Solyc04g081970.2.1.2
SL10215_722	4	54982343	Solyc04g064720.2	Intron	intron:Solyc04g064720.2.1.6
SL10228_484	4	32865921	Solyc04g045530.2	Intron	intron:Solyc04g045530.2.1.7
SL10347_1497	4	38851337	Solyc04g049120.2	Intron	intron:Solyc04g049120.2.1.2
SL10375_863	4	59680757	Solyc04g077150.2	Intron	intron:Solyc04g077150.2.1.1
SL10485_525	4	46570246	Solyc04g050510.2	Intron	intron:Solyc04g050510.2.1.17
SL10637_528	4	25918668	Solyc04g026280.2	Intron	intron:Solyc04g026280.2.1.5
SL10809_206	4	54865500	Solyc04g064570.2	Intron	intron:Solyc04g064570.2.1.2
SL10809_881	4	54866185	Solyc04g064570.2	Exon	exon:Solyc04g064570.2.1.3
SL10952_387	4	223027		Intergenic
SL20028_94	4	35094008	Solyc04g047720.2	Intron	intron:Solyc04g047720.2.1.3
SL20120_1245	4	63505463	Solyc04g082130.2	Intron	exon:Solyc04g082130.2.1.9
SL20145_1138	4	63264283	Solyc04g081740.2	Intron	intron:Solyc04g081740.2.1.4
SL20205_143	4	63672731	Solyc04g082410.2	Intron	intron:Solyc04g082410.2.1.10
Le001857_68	5	59037015	Solyc05g050010.2	Exon	exon:Solyc05g050010.2.1.3
Le006551_63	5	62103806	Solyc05g052760.2	Exon	exon:Solyc05g052760.2.1.7
SL10100_757	5	20574733	Solyc05g018340.2	Intron	intron:Solyc05g018340.2.1.1
SL10373_526	5	50849709	Solyc05g041430.2	Intron	intron:Solyc05g041430.2.1.1
SL10469_202	5	13142663	Solyc05g015980.2	Intron	intron:Solyc05g015980.2.1.3
SL10639_108	5	8215151	Solyc05g014370.2	Intron	intron:Solyc05g014370.2.1.3
SL10724_1217	5	59655885	Solyc05g050390.2	Intron	intron:Solyc05g050390.2.1.5
SL10886_699	5	60274145	Solyc05g050900.2	Intron	intron:Solyc05g050900.2.1.5
SL10918_588	5	63534923	Solyc05g054460.2	Intron	intron:Solyc05g054460.2.1.5
SL10963_93	5	58553947	Solyc05g047540.2	Intron	intron:Solyc05g048760.2.1.10
SL20039_562	5	9178390	Solyc05g014970.2	Intron	intron:Solyc05g014970.2.1.15
SL20232_222	5	58320603	Solyc05g047690.2	Intron	intron:Solyc05g047690.2.1.3
Le001091_48	6	1573015	Solyc06g007570.2	Exon	exon:Solyc06g007570.2.1.4
Le005230_45	6	1730881	Solyc06g007780.2	Exon	exon:Solyc06g007780.2.1.3
SGN-U314421_1389	6	4358659	Solyc06g009960.1	Exon	exon:Solyc06g009960.1.1.4
SL10187_423	6	12751852	Solyc06g018050.2	Intron	intron:Solyc06g018050.2.1.4
SL10242_149	6	1606183	Solyc06g007610.2	Intron	intron:Solyc06g007610.2.1.2
SL10401_823	6	3290863	Solyc06g009340.2	Intron	intron:Solyc06g009340.2.1.3
SL10539_119	6	35197874	Solyc06g060780.2	Intron	intron:Solyc06g060780.2.1.2
SL10768_412	6	33809111	Solyc06g054580.2	Intron	intron:Solyc06g054580.2.1.3
SL10882_924	6	41163089	Solyc06g072600.2	Intron	intron:Solyc06g072600.2.1.1
SL20059_542	6	3508981	Solyc06g009530.2	Intron	intron:Solyc06g009530.2.1.23
SL20162_414	6	66582	Solyc06g005080.2	Intron	intron:Solyc06g005080.2.1.21
SL20275_1051	6	27579309	Solyc06g048460.1	Intron	intron:Solyc06g048460.1.1.19
SGN-U312572_414	7	55246199	Solyc07g044860.2	Exon	exon:Solyc07g044860.2.1.2
SGN-U314750_50	7	63263972	Solyc07g063600.2	Exon	exon:Solyc07g063600.2.1.1
SL10039_813	7	63455235	Solyc07g063870.2	Intron	intron:Solyc07g063870.2.1.2
SL10138_760	7	35653439	Solyc07g032170.2	Intron	intron:Solyc07g032170.2.1.2
SL10197_1376	7	62411335	Solyc07g062450.2	Intron	intron:Solyc07g062450.2.1.5
SL10197_519	7	62410488	Solyc07g062450.2	Exon	exon:Solyc07g062450.2.1.5
SL10853_1329	7	3337358	Solyc07g008450.2	Intron	intron:Solyc07g008450.2.1.15
SL10974_140	7	39152276		Intergenic
SL20017_699	7	778336	Solyc07g005940.2	Exon	exon:Solyc07g005940.2.1.9
Acetyl_1	8	602771	Solyc08g005770.2	Exon	exon:Solyc08g005770.2.1.1
Acetyl_2	8	602879	Solyc08g005770.2	Exon	exon:Solyc08g005770.2.1.1
SL10015_808	8	22667467	Solyc08g029110.2	Intron	intron:Solyc08g029110.2.1.7
SL10162_350	8	51648863	Solyc08g065990.2	Intron	intron:Solyc08g065990.2.1.2
SL10192_243	8	2700719	Solyc08g008270.2	Intron	intron:Solyc08g008270.2.1.2
SL10377_340	8	61755549	Solyc08g081570.2	Intron	intron:Solyc08g081570.2.1.2
SL20135_657	8	51432817	Solyc08g065880.2	Intron	intron:Solyc08g065880.2.1.5
enol	9	2370167	Solyc09g009020.2	Exon	exon:Solyc09g009020.2.1.1
Le001470_184	9	63299650	Solyc09g082060.2	Exon	exon:Solyc09g082060.2.1.4
SGN-U312661_417bis	9	6147325	Solyc09g014520.2	Exon	exon:Solyc09g014520.2.1.1
SGN-U313561_183	9	1301316	Solyc09g007770.2	Exon	exon:Solyc09g007770.2.1.2
SL10004_409	9	4063242	Solyc09g010770.2	Intron	intron:Solyc09g010770.2.1.8
SL10024_198	9	57159950	Solyc09g064390.2	Intron	intron:Solyc09g064390.2.1.3
SL10099_434	9	62203396	Solyc09g074900.2	Intron	intron:Solyc09g074900.2.1.4
SL10471_963	9	2094159	Solyc09g008630.2	Intron	intron:Solyc09g008630.2.1.6
SL10959_258	9	1611787	Solyc09g008140.2	Intron	intron:Solyc09g008140.2.1.3
SL20159_1147	9	3792327	Solyc09g010420.2	Exon	exon:Solyc09g010420.2.1.6
SGN-U312316_186LXP	10	61455392	Solyc10g080940.1	Exon	exon:Solyc10g080940.1.1.2
SGN-U312843_241	10	1950804	Solyc10g007690.2	Exon	exon:Solyc10g007690.2.1.1
SL10082_607	10	434719	Solyc10g005530.2	Intron	intron:Solyc10g005530.2.1.16
SL10218_246	10	60290555	Solyc10g079440.1	Intron	intron:Solyc10g079440.1.1.5
SL10386_455	10	61574054	Solyc10g081100.1	Intron	intron:Solyc10g081100.1.1.1
SL10434_488	10	188234	Solyc10g005230.2	Intron	intron:Solyc10g005230.2.1.2
SL10533_249	10	1076083	Solyc10g006490.2	Intron	intron:Solyc10g006490.2.1.2
SL10554_290	10	60934790	Solyc10g080320.1	Intron	intron:Solyc10g080320.1.1.3
SL10670_292	10	59847961	Solyc10g078830.1	Intron	intron:Solyc10g078830.1.1.1
SL10701_495	10	59748490	Solyc10g078690.1	Intron	intron:Solyc10g078690.1.1.3
SL10786_608	10	62802584	Solyc10g083710.1	Intron	intron:Solyc10g083710.1.1.8
SL10807_70	10	63922158		Intergenic
SL20278_191	10	60348087	Solyc10g079470.2	Intron	intron:Solyc10g079470.2.1.2
cont10557	11	52470524	Solyc11g072150.1	Exon	exon:Solyc11g072150.1.1.3
Le002602_387	11	10018811	Solyc11g020040.1	Exon	exon:Solyc11g020040.1.1.7
SGN-U312814_254	11	51097323	Solyc11g069430.1	Exon	exon:Solyc11g069430.1.1.1
SGN-U313292_417	11	52501741	Solyc11g072190.1	Exon	exon:Solyc11g072190.1.1.4
SL10012_432	11	52677216	Solyc11g072420.1	Intron	intron:Solyc11g072420.1.1.20
SL10027_565	11	53186603	Solyc11g072950.1	Intron	intron:Solyc11g072950.1.1.19
SL10104_307	11	10391154	Solyc11g020160.1	Intron	intron:Solyc11g020160.1.1.1
SL10120_1159	11	4524622	Solyc11g011470.1	Intron	intron:Solyc11g011470.1.1.2
SL10157_156	11	52047934	Solyc11g071510.1	Intron	intron:Solyc11g071510.1.1.1
SL10240_154	11	47595054	Solyc11g065180.1	Intron	intron:Solyc11g065180.1.1.2
SL10595_671	11	5788837	Solyc11g012940.1	Intron	intron:Solyc11g012940.1.1.2
SL10715_489	11	50403555	Solyc11g068680.1	Intron	intron:Solyc11g068680.1.1.7
SL10729_155	11	52667154	Solyc11g072410.1	Exon	exon:Solyc11g072410.1.1.3
SL10781_119	11	36270199	Solyc11g044870.1	Exon	exon:Solyc11g044870.1.1.3
SL10831_391	11	32178849	Solyc11g042500.1	Intron	intron:Solyc11g042500.1.1.1
SL10874_690	11	32810397	Solyc11g042640.1	Intron	intron:Solyc11g042640.1.1.1
SL10890_654	11	51606430	Solyc11g069910.1	Intron	intron:Solyc11g069910.1.1.3
SL10915_297	11	34442077	Solyc11g042940.1	Exon	exon:Solyc11g042940.1.1.2
SL20001_786	11	47457106	Solyc11g065070.1	Intron	intron:Solyc11g065070.1.1.7
SL20027_428	11	49863456	Solyc11g067010.1	Intron	intron:Solyc11g067010.1.1.3
SL20173_496	11	49275912	Solyc11g066410.1	Intron	intron:Solyc11g066410.1.1.3
SL20181_382	11	50392071	Solyc11g068670.1	Intron	intron:Solyc11g068670.1.1.9
SL20236_287	11	35166492	Solyc11g044230.1	Intron	intron:Solyc11g044230.1.1.1
SL20252_669	11	36680687	Solyc11g045120.1	Intron	intron:Solyc11g045120.1.1.7
Le000721_133LXP	12	491950	Solyc12g005860.1	Exon	exon:Solyc12g005860.1.1.17
Le001035_37LXP	12	64496007	Solyc12g098740.1	Exon	exon:Solyc12g098740.1.1.12
Le001440_93	12	44710681	Solyc12g044330.1	Exon	exon:Solyc12g044330.1.1.3
Le003155_62	12	43711502		Intergenic
SGN-U312411_612	12	63143568	Solyc12g094620.1	Exon	exon:Solyc12g094620.1.1.3
SL10284_277	12	65136626	Solyc12g099800.1	Intron	intron:Solyc12g099800.1.1.6
SL10432_44	12	627951	Solyc12g006030.1	Exon	exon:Solyc12g006030.1.1.6
SL10493_132	12	649041	Solyc12g006060.1	Exon	exon:Solyc12g006060.1.1.1
SL10778_124	12	63496389	Solyc12g096090.1	Exon	exon:Solyc12g096090.1.1.3
SL20153_506	12	63512739	Solyc12g096120.1	Intron	intron:Solyc12g096120.1.1.4
